# Supplementary material for: Cartography of Genomic Interactions Enables Deep Analysis of Single-Cell Expression Data
Source: Nat Commun. 2023 Feb 8;14:679. doi: 10.1038/s41467-023-36383-6 (PMC9908983; doi:10.1038/s41467-023-36383-6)
Supplement: Supplementary file 4 — Source Data [file 41467_2023_36383_MOESM4_ESM.xlsx]

## Sheet: Figure 1
	ILLUSTRATION FIGURE (no number data)

## Sheet: Figure 2
	ILLUSTRATION FIGURE

## Sheet: Figure 3
	ILLUSTRATION FIGURE

## Sheet: Figure 4a
	UMAP-lungs			UMAP-esophagus			UMAP-spleen
	x-axis	y-axis		x-axis	y-axis		x-axis	y-axis
	2.22341	15.2028		-3.70679	4.08032		1.00286	-5.07938
	1.64166	15.0012		1.31982	1.75179		2.15593	-10.8486
	7.60166	-1.15223		2.33526	-0.304883		-0.607773	-7.1898
	10.3433	-3.83046		-3.18908	5.03029		-2.25544	7.75574
	1.34992	14.3968		4.0551	8.35121		1.43202	-9.5259
	-10.7377	-4.96965		-4.83336	4.6858		-3.86422	6.86373
	-9.75002	-1.25279		-0.151818	2.92201		-4.53648	7.52103
	10.1241	-0.505877		-3.08573	-6.06152		6.44723	-7.20387
	0.683653	-11.1071		3.05091	-3.6559		-3.75894	-2.87441
	10.0718	-1.89335		-4.14518	5.01196		2.56647	-3.64362
	1.32537	1.63842		5.00773	-7.47755		1.30543	5.92842
	10.6761	-1.49649		-2.63653	3.1061		1.80826	-4.36721
	-3.37068	-0.603511		-2.43234	-5.80589		-0.949087	-7.03769
	2.29759	15.245		-6.42148	1.36419		6.29405	-7.11951
	11.7049	-2.09116		-3.02846	5.05371		-2.96844	-4.50982
	-8.64613	1.0466		-7.38302	2.60336		-3.53784	5.18204
	12.1738	-2.23292		5.09675	-7.17837		3.16435	-10.8304
	-1.53083	3.88436		1.89088	-1.20304		-3.44344	5.75796
	-1.36668	2.71984		-4.06471	2.00846		1.44113	-6.37564
	10.896	-2.49602		-2.54408	-5.98015		6.33928	-6.84628
	10.6363	-2.06292		-2.65878	0.257214		-4.05143	7.51578
	-11.1609	-3.06983		0.717436	2.09782		6.44161	-7.12096
	-0.627843	13.2016		-5.59686	4.16677		-3.89877	-1.31834
	11.582	-2.35286		-4.75035	3.01661		-3.94903	-1.97002
	11.557	-2.66713		-1.52407	2.05964		-1.92079	6.55981
	2.26725	15.2852		3.08161	2.87026		-1.16245	-1.47855
	1.30566	14.4798		4.69523	-7.35421		-0.43685	6.09646
	5.58459	4.65526		-6.35142	4.21472		7.3519	2.23504
	-1.833	2.81185		-5.50249	3.4495		-2.45891	0.543649
	-0.806782	2.47591		-3.82525	3.44283		-1.53508	-6.22058
	11.7355	-2.61684		-2.25937	-6.83472		6.50679	-6.95033
	6.59515	13.2026		2.56671	1.55489		-2.52494	-0.152185
	11.3201	-3.52216		-1.80718	-5.61046		-1.30557	-2.2751
	9.95028	-2.9998		3.98537	-6.08792		4.08105	-4.70883
	10.916	-2.8396		1.6151	0.0788184		0.684322	5.11971
	-7.57549	-7.69124		-1.15997	4.11214		-0.998101	-5.60654
	-1.73548	2.66516		0.74748	-0.0115498		-1.34491	-6.48021
	10.961	-3.10816		3.97534	-4.01678		-3.69133	5.37039
	10.9325	-2.36661		-4.50725	4.14002		-0.666162	-5.88419
	9.03861	6.70448		3.62104	-6.28025		1.47562	-6.29665
	1.44697	-3.13057		-4.33413	3.63892		9.48626	3.1815
	-9.26176	-6.18984		-0.120158	1.96798		-1.68426	6.77498
	0.719904	14.4431		-7.38275	1.28098		-0.712633	-1.15496
	-1.30428	2.74531		5.54416	-7.3042		-2.67329	-0.156064
	12.0478	-3.36871		-6.27206	3.85895		-5.15314	5.08708
	11.4679	-2.3411		-2.75658	3.89226		2.01888	-5.86554
	11.7951	-2.45857		-5.39062	3.0197		-1.69471	-0.823311
	-0.675473	2.95693		-5.67652	2.09001		3.01682	-6.38737
	11.6062	-3.61669		-5.73391	3.81285		-0.81165	7.39633
	3.88241	-1.59677		4.56642	-4.46441		-2.44374	0.650632
	6.2442	13.4984		2.63177	1.12995		-3.28411	-2.32467
	10.5732	-3.45357		-4.89555	3.95708		-0.754665	7.28173
	-0.299992	2.25849		-5.04239	1.65894		-2.83846	5.56203
	2.00982	13.3109		-6.92565	3.35283		-0.42642	6.66172
	-1.88453	4.30095		3.49517	-7.92586		3.61137	-8.11168
	-1.94681	2.57847		-7.07015	2.99462		5.63218	-7.78175
	3.53511	-2.6304		-1.16752	-4.14626		6.27837	-6.90416
	-0.973726	12.6274		-1.23265	-4.24585		-3.23249	-0.702712
	-4.59358	-7.29031		-5.88289	4.09006		5.72974	-7.97089
	-7.79133	-3.22088		-4.82772	5.00769		6.33619	-7.11944
	-3.07991	0.844515		-6.46914	2.60662		1.0257	-4.48687
	0.742619	-10.8984		-6.64896	1.76315		0.400362	5.79537
	11.8242	-2.47113		-7.69862	1.52684		2.41623	-9.99966
	-10.8027	-6.72767		1.45404	3.39625		-4.40674	0.131969
	-5.44958	-8.49644		-6.44815	3.45497		-0.969404	7.15714
	-1.01626	2.15714		-3.80663	2.29068		5.71443	-7.732
	3.3016	-3.0811		3.97133	-5.46827		-2.92273	7.16626
	12.2397	-3.05924		-3.12724	4.41601		-2.92138	-2.85035
	7.76638	-1.20983		-1.58141	-4.18546		-3.61516	7.64161
	-1.93328	3.94263		-5.26381	4.03184		6.25717	-6.97113
	-4.25214	-7.13558		-2.51128	4.19062		5.40335	-7.25115
	0.813756	13.9474		-6.07502	3.04127		-2.80241	4.43831
	1.9918	-1.53159		2.87272	0.527505		-2.62986	-3.11349
	1.05654	-0.561955		2.93464	0.483496		-0.216468	-3.67878
	-6.73518	-5.49379		-6.59709	2.47158		-2.01183	-0.122158
	11.8861	-2.71418		-1.28386	2.52676		1.45663	-5.0918
	1.22607	0.445816		2.81449	-1.15854		-3.45837	0.196216
	-9.89095	-1.21708		-6.21386	1.52969		2.7966	-9.28751
	-2.37891	0.386427		-2.97093	-4.39436		0.268586	6.66426
	12.0004	-2.36919		0.902324	3.11521		-4.14581	7.72187
	11.2734	-3.39262		-7.35691	1.98551		-4.34491	-4.0305
	-9.20836	-1.9516		2.69449	0.241399		-0.456461	-4.94823
	10.8491	-3.32005		-0.529093	4.38627		1.61796	-4.68139
	10.8878	-4.245		-1.62569	-6.02974		-0.515024	-6.42314
	-1.2479	3.85623		-6.89418	1.55487		-1.05678	-7.035
	-0.416187	-8.77663		4.05003	-7.49206		-3.12141	-3.44677
	10.8565	-0.972924		-6.28107	2.18716		1.23335	-4.69368
	0.625281	14.1363		-6.47911	2.63885		1.40817	-4.38083
	-2.66917	1.19573		1.19702	3.15125		0.227311	6.33232
	11.6236	-3.06616		2.32455	0.263519		8.17568	2.87154
	1.81461	15.0913		0.960574	-0.257734		-2.22682	-3.09704
	11.7719	-1.86722		-5.33284	2.44898		6.32295	-6.67873
	-3.16647	2.11878		-7.39878	-0.0310695		-4.79399	6.19634
	-1.41289	3.63511		-5.89567	1.92842		-2.67923	7.35149
	-9.18163	0.113792		-0.763303	-6.2319		7.61981	0.300681
	-9.46622	0.791737		2.71861	1.55424		-0.133381	6.41461
	-0.973483	2.40552		1.62745	-6.05476		-3.73495	-1.1779
	12.01	-2.60127		-3.69142	2.22671		3.78691	2.60033
	-1.11301	12.7938		-4.56497	3.98828		-2.43368	-0.952838
	11.1846	-3.4588		-3.65076	4.28309		-1.41031	-2.63972
	9.9526	-3.03076		-5.99734	3.02176		-1.05467	-6.02937
	11.698	-3.4852		0.0814862	-6.86379		-4.25811	-3.94921
	1.11336	-0.899073		-2.22507	-6.11508		-4.25579	5.61334
	10.6247	-2.47542		4.12394	1.6169		1.21545	5.88732
	-1.7307	2.26462		1.3093	2.28275		-2.83932	-2.64812
	-8.16572	1.32787		2.60753	-7.17205		1.50563	-4.38953
	2.69969	-3.7616		1.08346	1.22577		1.52285	-4.27658
	11.3413	-3.12385		-0.393613	-6.54034		2.23807	-9.93436
	-1.56686	1.15906		4.10781	-4.46709		5.77666	-7.43864
	3.54742	-1.22393		3.6273	-7.14358		-0.0286968	-5.05736
	3.02883	-3.36196		-2.58143	4.4258		1.33253	-4.42356
	1.41947	0.888427		-6.575	2.50293		1.73418	-6.49553
	-2.05713	3.89604		-7.41677	-1.78784		-3.07185	6.66185
	2.43913	15.3999		4.59902	-5.85631		-4.38876	-0.603811
	11.0057	-1.31194		2.35351	-0.732745		1.39909	-5.29782
	-1.25869	0.0515389		-2.61851	3.36643		1.3164	-4.99211
	7.93728	-0.450414		-2.16661	2.18993		-1.60111	-6.42276
	2.91063	-3.34056		-2.16064	-7.02016		-0.318347	5.08664
	9.97077	-3.40113		-7.48917	1.77899		-1.02149	-7.2936
	-1.91467	3.01558		-2.69869	4.09192		-3.31431	0.299227
	-0.864713	3.27608		-1.63579	-5.10092		7.45706	0.409387
	11.279	-1.61422		-6.47419	1.88875		-2.47451	0.221635
	-1.89351	3.73228		-3.82794	2.47283		-3.66727	-3.13555
	-2.28201	2.66516		1.01717	2.32937		-4.56701	5.92878
	8.45228	6.23979		-7.08936	3.10213		-4.8042	7.19981
	11.6708	-1.91154		-3.93264	4.55447		-3.69004	6.1828
	10.6788	-2.26456		3.93259	-4.99185		-3.67283	7.26859
	5.93394	9.82635		-7.49693	0.814868		-4.15685	5.40387
	-2.09556	3.38202		-1.58436	-6.92792		-3.04673	-2.07775
	1.40051	-0.161948		-0.0188845	4.23502		-1.53016	6.09387
	11.3537	-2.9328		4.20139	0.673535		0.638115	6.05547
	-1.90851	2.2409		-6.07273	2.83679		-0.159178	-5.19767
	10.7265	-2.71167		-2.55524	4.62575		3.97616	-4.45727
	8.85218	6.56492		-5.28892	4.21185		-2.16353	-0.942982
	-1.76786	2.51179		4.04053	-4.91317		-2.95129	-2.5907
	10.8214	-3.67229		-5.39146	2.41106		1.46341	-4.38202
	-1.72965	3.65207		-7.29904	2.46037		1.42659	-4.03175
	0.891141	14.6198		-2.78989	1.82322		-3.7725	-1.48714
	-1.88703	2.46013		2.4888	0.574406		-2.52371	6.95675
	1.58293	-0.540601		-1.39895	3.23603		-3.13501	-2.11991
	11.9362	-2.19339		-6.42607	3.50419		4.76864	-7.52014
	11.7012	-2.26899		-1.73493	4.4189		-4.36888	7.55913
	6.19901	4.43225		-3.1061	5.24961		8.99984	3.23161
	-3.01386	2.48998		-2.58436	3.89251		-0.542923	-6.78866
	11.5531	-1.99411		2.17905	-1.28718		1.99052	-4.90443
	2.23339	-2.74323		-5.87271	1.85415		6.02194	-6.17176
	-2.14777	2.35374		-6.7298	1.18426		2.5306	-7.92134
	-2.33649	2.54076		-7.29244	3.15256		6.22863	-6.83811
	-0.764465	13.2475		0.129832	2.61556		0.0849765	5.06938
	11.5679	-2.47597		0.173366	3.29259		-1.41972	-7.12518
	10.1205	-3.12885		-6.07235	2.40235		-0.872018	-1.36573
	-1.91064	3.08389		-5.37847	3.77909		-0.759609	-3.19449
	10.4209	-0.878154		-6.71034	2.53463		-4.47599	6.78987
	11.2132	-3.03989		-6.91529	3.30569		1.94127	-4.65594
	11.3671	-1.66017		-4.8843	3.50253		-3.67164	6.81247
	-2.28349	0.644528		-3.56533	5.03144		-0.193003	6.50678
	-1.54457	1.12755		-3.10053	4.45126		1.63146	-6.40319
	-11.2121	-6.27634		-1.871	3.28732		1.90661	-7.03457
	-1.53853	0.207492		-2.12603	2.31193		5.51242	-7.63781
	6.59678	9.62389		-6.53678	2.383		2.31757	-9.59156
	6.03158	12.9073		-6.51035	1.98805		0.0303164	5.76415
	-1.37009	2.05237		-7.76047	0.9371		-4.24091	5.24325
	11.582	-3.66439		3.22526	-1.67269		-0.0292727	4.3661
	-1.56857	2.95025		-7.88359	2.19319		-3.76601	-1.50292
	12.1793	-1.11528		-2.13835	3.8626		1.02689	6.24384
	-9.71088	-1.46038		1.09687	3.83956		-3.09843	-4.8031
	-3.09438	0.281493		-3.64696	4.9208		-3.98787	6.84463
	3.18796	-3.65831		-4.72575	1.84553		-2.77013	-1.75282
	10.8887	-2.72493		-5.13361	2.24134		1.3012	4.46911
	11.6208	-2.3449		0.363822	2.84666		6.60463	-6.94263
	9.35838	-0.533189		-5.41037	2.68802		-2.00837	-5.86862
	9.57991	-3.72216		5.79981	-7.85418		-3.79876	-3.92308
	2.62075	-2.93614		2.84628	-5.91397		-2.77887	-3.62471
	10.2071	-3.93234		-6.5486	4.19802		-0.20238	-6.23756
	-0.426124	3.09346		0.891271	3.57592		1.37756	-4.92102
	-6.83931	-7.0252		-6.16183	4.51778		-0.475221	5.28592
	10.5952	-0.627804		-5.26747	4.19953		-1.01345	-4.31916
	8.91628	-3.13742		-5.04224	3.99225		-3.02015	8.0265
	2.8986	-2.7389		-6.03948	3.88653		1.6372	-4.91017
	-0.926083	3.04305		3.55116	2.53974		9.07175	3.27568
	3.92041	-2.29271		-8.59751	-0.0775706		-1.35091	-6.43414
	-4.21434	-6.94165		4.24303	0.791611		0.611639	6.10865
	11.5266	-2.31324		-7.55288	1.3681		0.378461	-3.35239
	-10.2676	-6.90375		-2.57158	3.91876		0.928776	-4.61902
	-12.2812	-6.90766		-3.21172	4.95024		-4.5025	4.71356
	-1.21507	0.489386		-0.852204	3.32429		-0.251221	-6.72329
	1.2082	-0.285097		-0.572143	3.28658		-0.893535	-0.863218
	1.28174	-0.698683		-0.855097	2.57987		-2.23432	5.55135
	-3.01413	2.01054		-1.9556	4.49253		1.80843	-5.91003
	-1.92091	2.28456		2.93825	-0.207209		-3.17491	0.487854
	9.91673	-3.57303		3.37464	-1.09552		-2.06065	-2.38571
	-1.93843	3.26616		-2.39352	2.60246		-1.0647	6.82892
	-2.60455	2.29271		-6.76632	2.87223		-3.34225	-3.66612
	0.755853	-0.749182		4.20104	-4.90645		-1.62567	-6.47417
	-1.08427	12.899		-2.96855	-5.54497		0.920604	-1.56153
	3.14982	-1.76146		-5.09951	2.4978		-0.38535	-6.17946
	-1.5142	0.245838		-6.27275	4.60772		9.23687	3.55317
	-3.25192	-0.00719326		-5.96524	2.88687		1.39188	-6.82192
	11.1869	-3.64777		-2.29777	-5.83389		0.427738	-5.32927
	-1.51733	3.59319		-2.91108	-6.3384		-0.800279	-6.64042
	10.8003	-2.73948		-8.43866	1.2011		2.00905	-5.92913
	-2.73893	2.73004		-0.887162	2.54328		1.22551	-5.39452
	8.93755	-0.35558		-7.82288	2.91522		6.51083	-6.92061
	-9.86375	-3.79221		-1.14502	2.15204		-3.44091	-0.345473
	-8.64937	0.137409		1.89802	-1.22439		0.565716	-4.75114
	11.2558	-2.49673		-2.17709	-0.450666		-0.0533701	6.80183
	2.34402	15.1322		-4.11613	3.03583		-2.27806	7.27809
	-2.73254	3.00194		4.47656	-7.07176		-3.03507	-1.29711
	-2.74746	2.39966		1.68515	2.29235		-1.07349	6.27957
	-0.0754097	12.6164		-5.46197	3.36547		1.50269	5.74936
	-0.871507	3.10252		-8.20201	1.36757		-0.879545	-2.97126
	-9.58379	0.264508		0.438025	-0.39485		-1.04766	-6.52488
	5.88194	12.7223		-2.36217	4.59885		0.332662	-5.99742
	-8.68965	-6.63164		-5.47485	3.24669		1.06766	5.74731
	11.8725	-2.39549		-1.72384	-6.79242		-3.76427	0.306378
	10.5253	-0.864362		-3.48271	4.07738		-2.70479	6.28219
	10.0119	-3.07462		-7.61234	1.87322		-4.24132	6.1537
	-8.4162	-3.53393		-0.610908	-5.92111		-2.06338	6.41352
	11.1225	-1.7073		1.147	10.491		2.7465	-6.64039
	10.7521	-3.11711		-5.24341	2.28257		0.677802	-5.66289
	-2.76595	1.95814		-5.09644	3.72378		4.645	-7.9908
	-2.15269	-0.104447		0.303969	3.41935		-4.03356	-2.66206
	-1.08995	12.5455		4.08508	-4.7027		2.57057	-6.10936
	-0.99461	13.3973		-0.760348	4.56646		8.47431	3.45168
	10.5004	-0.876236		-5.65277	3.10887		-3.39401	-3.95447
	-1.65432	2.97962		-3.05616	4.88898		1.16295	-4.57705
	-1.1018	3.05415		-0.6556	5.04083		0.276754	-5.69879
	-2.27399	3.55251		0.0271799	4.5958		1.16975	-5.47949
	-2.1003	3.01022		-2.33303	-6.09314		-1.26155	-5.52443
	-1.89904	2.77736		4.05795	1.05899		1.23452	4.97565
	1.87774	12.8907		-1.20735	-6.81744		0.910997	-4.58978
	10.7509	-3.04094		3.20704	0.243645		2.0085	-9.93939
	-1.11579	12.9158		-6.54181	4.02331		-3.37314	-0.602823
	-1.94411	1.8835		-6.47025	3.87102		-4.10364	7.50525
	-5.21645	-7.79792		-0.241883	4.40886		-1.28178	-2.28134
	-9.88378	-0.984159		3.33632	-3.37475		-3.01129	6.59577
	1.42893	14.7727		3.60003	-4.23759		1.75274	-4.48456
	1.42126	13.7418		1.82449	1.94094		-0.402937	-5.24058
	1.73056	13.5835		-6.71012	2.1247		0.184627	6.00465
	9.05765	-7.93185		3.87246	1.11333		3.08816	-10.1158
	8.68626	6.4875		-0.869776	-7.15139		1.45413	5.53796
	2.70705	-2.24992		0.665673	-7.06857		1.53256	-4.67924
	-1.54366	2.16099		-5.10862	3.77183		2.24556	-9.27536
	-8.56457	-4.71179		5.11178	-7.961		-1.23501	5.31417
	9.54569	-3.73626		-3.81205	2.944		-3.20083	8.14962
	-9.61629	-1.36307		-1.0252	-3.58172		6.29053	-6.5245
	10.4695	-3.28656		-1.38818	2.27929		1.15842	-4.71256
	-2.26197	2.59785		-5.98555	3.54145		-1.50635	-1.82144
	-1.25466	2.27283		-6.90549	0.432128		-1.15209	-6.97644
	11.424	-2.68036		0.48654	3.19011		-3.16814	-4.64324
	-1.09675	3.55033		-6.11115	3.12235		-3.3101	-1.73557
	-1.16947	2.41108		-5.45702	3.23229		-4.17783	-3.91922
	-1.21174	3.46987		3.47289	-4.27928		1.62716	5.04589
	7.50867	6.02139		-4.74422	4.33661		5.93486	-6.56594
	-2.56221	2.81466		-4.79108	3.69821		5.31083	-8.15794
	1.00256	14.2684		-6.46158	3.48411		2.68466	-7.97786
	8.79613	-8.86124		2.22121	0.0332682		-0.496857	-6.66961
	3.85165	-2.67452		-4.46368	4.06901		0.495211	4.33635
	0.674503	14.4708		2.17331	-1.50109		0.998947	-1.95991
	-1.7673	3.88548		-4.64121	4.43382		-0.405662	-2.11684
	3.19906	-1.47868		-4.74762	4.74037		8.58269	2.9062
	-2.14302	2.62453		-4.7913	4.18365		1.47781	-4.43682
	-1.72373	3.88746		-0.955922	-6.69241		6.34632	-7.06513
	2.28552	-2.62156		0.057362	-1.65461		1.38691	-4.32957
	-1.12071	12.7409		-6.22342	1.84387		-0.555452	-4.97614
	8.28895	4.77809		3.27993	-0.0126272		6.16824	-6.50591
	-2.51005	3.07467		-3.7362	4.95959		-5.57707	6.23529
	-1.17629	2.88483		-2.44357	4.23755		2.74498	-8.38098
	9.42409	-9.19498		1.23025	-0.0446756		-0.420887	3.4674
	-11.3045	-3.07375		-7.49459	1.08341		-1.38681	-6.33176
	9.92579	-1.34433		4.56552	-5.33994		1.16681	-4.99671
	-0.0705981	14.9486		-1.51189	4.59971		0.349634	-5.4638
	0.436132	13.8299		4.33213	-6.27053		-3.5198	6.12852
	-10.086	-5.4533		-7.14776	3.37649		-0.472888	-5.16309
	11.459	-3.60278		-3.33394	-5.4468		1.11316	-4.93186
	10.8248	-3.24237		5.20108	-6.53913		-0.0505835	-6.79035
	-4.0915	1.48298		-6.37544	3.85376		9.79547	3.15486
	11.627	-3.41282		-0.693088	-6.6611		-4.54976	7.89549
	10.0196	-3.38939		-0.156684	-6.89624		1.4068	-4.73966
	-1.1116	13.4253		2.60277	-1.24849		-0.549934	-6.20394
	-2.22976	3.85762		-2.79089	4.49039		0.36322	5.39447
	4.1764	-1.80677		-2.7828	4.34186		1.55255	-4.38409
	9.76322	-3.26391		-2.86977	-6.84827		-0.944426	-4.65936
	-0.157411	-8.50192		-4.67475	2.55283		0.195206	-7.57023
	-1.33857	3.64206		-0.696959	5.03528		-5.01977	6.51639
	-9.05088	0.759934		3.76452	-5.70549		4.64279	-7.28488
	-1.76652	3.26856		-6.94833	1.15298		-2.66692	-3.21422
	9.12941	6.64659		0.455575	2.92234		-0.982074	-5.4845
	1.30736	14.723		-1.36277	4.13545		-2.82789	-1.67293
	-0.860303	12.6237		-5.03182	4.94039		-3.62723	-0.460066
	2.81813	-2.3896		-5.34391	4.00978		-3.35288	-1.28847
	-8.52012	1.4048		3.77835	-6.81278		-4.67335	7.50337
	6.23257	13.0941		2.68937	-5.3507		1.68565	-4.40371
	3.93691	-2.84534		-0.520073	-4.97341		-0.450065	-5.99428
	1.52301	-0.421178		-1.59903	3.09931		-5.00738	7.58424
	12.1712	-1.00067		-6.21751	4.16291		1.06683	-8.17325
	-1.40829	3.45339		-7.13907	2.89384		-2.20782	0.44398
	-1.85406	2.81951		-1.17821	5.13537		2.62879	-6.8044
	3.31844	-1.36421		-2.95052	-5.72148		1.34525	-3.30994
	10.3116	-3.29849		-0.0401431	3.24633		-3.72359	-1.9723
	-1.70451	4.09949		-1.057	4.92358		-0.515475	5.70447
	6.4128	13.0504		-0.693089	2.07307		-1.92657	6.68742
	-2.63786	1.86333		-4.22749	4.06709		8.33004	3.28533
	9.46336	-3.42807		4.1698	-4.24297		0.368758	-6.18905
	-2.27469	1.27075		-5.038	2.66976		1.62452	-4.46045
	-4.54839	-7.28992		-3.79459	3.3641		-1.563	-1.6673
	11.353	-2.29046		-5.63272	4.11158		6.23391	0.344271
	9.29824	-2.69515		-1.57403	4.55447		-3.3933	7.8585
	-3.14725	2.85789		1.60771	2.90171		-0.398606	-4.78841
	10.4417	-3.62835		-0.584633	-3.87583		6.44202	-6.70333
	-0.811735	2.8883		-1.67193	3.45388		-3.29648	6.36545
	1.14911	-3.16673		-4.69444	1.93104		4.46784	-6.67109
	-6.78314	-7.00992		-2.66011	-7.08763		-0.882509	-7.62486
	10.5801	-2.81808		4.83652	-8.14736		1.26437	-4.6013
	-9.23034	-2.09855		-7.20359	2.11679		-0.680681	6.40024
	-8.34554	-0.148384		-3.46072	3.87582		-0.109195	6.87945
	10.1376	-3.35521		2.11388	0.0294357		-0.585509	-7.26657
	-0.917845	2.55025		3.84013	-6.75583		3.10648	-10.0725
	1.22071	13.9702		-3.85418	4.1208		1.17656	-4.64914
	-1.15391	2.7469		-3.7406	3.50526		0.778222	2.69282
	11.0505	-0.799393		-5.34003	4.75576		1.43801	-5.21101
	1.51792	-0.394791		-2.42265	4.78507		2.82238	-3.62891
	3.40884	-1.82827		1.82032	2.89732		0.542143	5.93883
	11.3346	-3.64969		-7.36083	1.78581		-0.732905	-6.19993
	11.2074	-2.98732		-8.35342	1.58579		-3.12396	0.0817269
	11.5421	-2.31467		-1.12029	2.22853		8.03948	0.506734
	3.30121	-2.8666		3.79965	-7.38411		1.74784	-4.31412
	11.8925	-1.66078		1.85817	-7.12456		-3.09881	-4.61836
	-2.66509	0.263878		-5.90622	2.22754		-3.12587	-4.11578
	11.8607	-2.68006		-0.00497343	-6.03624		1.16147	-4.13443
	10.4391	-2.21858		-6.64746	3.26867		-0.249255	-0.922698
	9.53609	-0.693276		-7.48613	3.0447		8.07256	1.31368
	11.5439	-0.959294		-4.97966	2.3805		-2.03969	0.528808
	0.580389	14.86		-5.82506	1.87718		-4.08816	-3.61438
	0.298722	1.16909		-7.31131	2.5878		-2.00631	8.02364
	4.0731	-2.70929		-4.96975	1.84265		-1.79138	-6.34023
	3.20093	-0.907651		3.54695	2.65997		1.29958	-8.46997
	9.54957	-0.481932		-6.80253	3.94895		0.244884	-6.19443
	-1.60152	3.56277		-6.09804	2.04577		-0.861912	-5.97671
	10.3677	-0.640695		0.817836	10.3959		9.7315	3.11497
	-1.38611	2.43291		1.85099	-6.08649		1.49523	-4.40072
	-2.03019	2.42844		-3.79794	2.63587		-0.20574	5.99193
	3.332	-3.86739		-5.81889	2.67935		0.62593	6.37807
	-2.06233	3.3672		-0.532207	-0.851672		1.27757	-4.68335
	-1.37608	3.9092		1.42911	3.38402		-0.0453668	-6.36045
	5.36996	3.5546		-3.9177	3.73238		-2.84341	-3.18925
	6.34432	13.5695		-6.27771	2.8618		-0.973073	-5.39332
	10.4553	-3.79895		-1.90274	5.43514		8.31221	2.78741
	11.5809	-3.79475		0.633927	4.08317		-1.28909	-7.30337
	6.08847	3.68237		-5.83205	3.95863		-1.38533	-5.37535
	1.15826	14.8108		3.09494	0.0387063		6.42247	5.36384
	0.617037	-0.314663		-3.36772	5.31691		-0.882707	-3.04256
	0.965009	14.1768		2.77738	1.25477		-1.36069	-1.95957
	4.3589	4.14948		-5.56156	2.52213		-1.4102	-6.6753
	3.31587	-2.9722		4.91485	-7.95955		-0.972188	-6.05789
	7.69747	5.94007		0.62554	-0.184707		1.06898	-5.11261
	10.4083	-3.73117		-6.3332	3.6496		-3.92893	-2.34801
	10.8556	-3.4581		-6.66381	2.76773		-3.98532	-0.280233
	5.18959	3.35535		-6.01374	0.988641		-0.346744	6.90137
	-3.32678	-0.645871		4.49927	-0.121469		-2.01671	-0.553972
	10.4494	-1.20813		-5.23667	2.19821		0.363857	6.60995
	8.489	-2.95661		-0.678524	0.609657		0.809986	-4.249
	1.1769	14.3756		4.23589	-1.20143		3.88818	-0.566733
	11.3589	-2.65037		2.28514	3.54243		6.60983	-7.00574
	-2.46199	2.5279		1.9213	2.36255		5.59425	-7.71585
	-0.652225	2.50083		-5.26841	2.60335		-2.97455	-1.99938
	-1.49077	3.77915		-2.95488	5.32174		1.36482	-4.47814
	10.2484	-1.99523		-6.3413	2.94254		3.03375	0.755985
	9.12257	-1.58651		1.20563	-0.149762		-4.96253	7.16069
	-1.90885	2.17556		-7.49386	1.64922		-4.47836	-0.426024
	10.6307	-2.99738		-4.13608	2.23775		-3.13803	5.5439
	4.88986	3.44741		0.383545	-7.15073		0.1468	-6.25892
	9.58557	-3.06027		-4.33637	3.33974		-2.57952	7.75424
	10.66	-3.43382		-6.2904	1.83126		1.76443	-4.61232
	1.26349	0.370084		1.63186	0.535055		1.66341	-4.39229
	2.33911	-1.7488		-6.14916	3.05316		-1.31486	-6.07385
	-1.42516	2.26462		3.10355	-3.38744		-0.0770449	-5.329
	-1.94399	4.04566		-7.4484	0.624294		-0.744711	-7.06668
	10.7218	-3.98172		-6.37282	2.76083		-4.63332	-0.556334
	-1.49528	2.67621		-0.312737	3.08524		-0.133382	-4.75535
	11.1665	-3.25237		-0.159238	2.91753		5.98311	-6.80375
	2.22393	15.2814		-2.28837	-5.4029		0.769088	-5.40972
	-6.99357	1.33532		-0.238652	-0.800786		1.45269	-4.37904
	4.39873	3.72486		-1.92427	4.87005		1.18156	-1.51949
	-1.74249	3.19493		-5.51495	3.15258		5.2242	-7.73416
	8.3215	0.636446		-1.76851	-7.18971		-0.977688	-1.86613
	11.4033	-3.38473		-5.5063	1.58749		-2.35181	-1.6853
	-0.911505	3.16649		-0.587818	-6.79961		-3.70166	6.96714
	-1.84945	3.32864		0.891217	2.66374		-2.62585	6.41079
	7.70244	-1.09195		-6.76659	3.20928		1.096	-4.17664
	-8.3247	-2.19242		-0.352969	4.36591		1.94067	-10.2441
	7.51254	5.83203		2.46639	-2.59408		1.36672	-4.76009
	-0.934689	2.33839		0.816386	-7.18635		2.91811	-8.11145
	7.74414	6.57703		-5.90967	2.49207		-2.94137	-4.84416
	-1.10188	2.2918		-4.28308	4.4414		3.16587	-8.09365
	-3.36291	2.28947		-4.04968	3.86634		-3.57203	5.93505
	4.20763	4.02113		0.727732	3.47121		0.251383	6.89286
	10.5248	-3.41025		-6.4378	2.70022		-5.415	5.64774
	-1.43467	2.6341		3.43471	-0.139832		2.16598	-2.24825
	-2.61037	2.27367		-6.50046	2.06274		0.277771	5.8684
	10.8286	-1.99737		-3.34788	3.81975		1.95948	-6.27976
	11.8827	-3.18958		-3.29647	4.63319		0.476238	-6.09462
	-2.60707	2.09016		-0.882804	3.45083		-4.72267	7.30443
	-2.67572	1.01558		3.5651	-4.42681		9.78978	3.17144
	11.3213	-2.82604		-3.48824	3.96056		-1.61189	-5.68231
	5.36994	4.87381		-6.7299	3.74061		0.718779	-4.65789
	-2.08023	1.85688		-0.418845	2.00036		6.60823	-6.70784
	11.4398	-2.54967		0.958432	-6.65422		-0.994417	5.30115
	-1.5652	3.53278		-7.64448	-1.96235		1.56741	-4.6112
	11.778	-2.48523		3.89109	-3.54807		-4.16919	5.96801
	10.6518	-2.83572		-4.69556	2.79835		-3.04993	-3.89513
	11.0279	-1.23081		-7.65926	0.672521		-0.0582081	-1.74653
	8.70738	6.54638		3.80573	-1.16569		-3.84808	0.448544
	-1.28862	2.5632		-7.64812	1.69235		-3.99888	7.79299
	11.2047	-3.385		-6.5593	1.71899		-2.43478	-1.08921
	1.31166	14.8504		-1.85556	3.93956		-2.12337	0.103216
	-1.12117	3.39409		-2.82234	4.31057		1.58817	-4.69742
	-2.51526	1.00868		-6.10476	3.27484		1.5324	-4.88234
	11.8557	-2.18574		-4.58287	4.17939		-1.52909	-1.49186
	-4.0037	-7.30588		3.45943	-5.25578		-5.09838	4.51497
	-0.843006	3.03693		-2.25495	3.3285		5.72403	-7.11022
	2.19065	15.1311		2.37214	-4.00434		-5.40526	7.2588
	-1.27595	3.43271		-6.86463	3.41076		-1.43638	-6.11641
	1.19875	14.0463		-4.09492	4.29023		-1.84019	5.03667
	-9.76314	-1.31459		-7.32701	0.936019		-2.00701	6.57967
	-2.59424	1.51674		-3.14595	4.48909		-0.821629	-6.76961
	-1.14721	-8.13448		-0.443222	-6.26088		-2.37812	-5.33001
	2.00645	12.9532		-0.322913	2.87908		-3.31942	-0.819891
	3.35737	-2.12468		-4.94316	4.95007		-1.16785	-1.34454
	-0.906624	1.78556		-4.10809	3.19251		-0.344424	-5.00861
	10.723	-3.76797		2.41787	2.43758		-0.671513	-2.08599
	3.98108	-1.95558		-7.4067	2.54257		1.79857	-10.2777
	10.5754	-3.26189		-7.45381	0.804105		-2.68902	8.19666
	-6.96536	-5.67791		-2.17232	-5.3065		3.93955	-7.23782
	-1.4373	2.43063		2.41043	0.502679		-3.09251	-2.7118
	10.0257	-2.33104		-6.57854	2.93226		0.462516	6.35372
	-0.847935	2.09146		-0.251327	3.16569		2.01286	-2.2002
	-2.96793	2.73019		3.27758	2.1269		-3.3682	-3.9464
	5.14387	5.60767		2.22211	1.07184		-4.50927	-0.496457
	2.20462	15.0432		-3.26573	-5.68983		-5.39723	6.19488
	-1.87731	2.5953		-0.887585	1.66661		0.021754	6.24226
	9.23388	-2.47216		1.46421	2.00313		-1.51654	-1.29581
	9.68496	-3.01051		-1.40846	1.75669		-3.03093	5.8111
	-2.01131	2.21544		-7.26031	0.304048		7.37772	0.494683
	-2.13776	2.38853		-6.01042	4.05623		1.76139	-5.25972
	-11.0736	-3.36992		3.73395	1.91994		3.87647	-0.562017
	11.6342	-1.89752		-3.94075	3.59927		-1.23484	5.26615
	-10.8867	-3.66769		1.73255	-6.75693		1.59655	-5.06198
	2.58027	-2.823		1.00943	3.08664		-3.35587	0.34694
	11.6191	-3.56725		-4.95317	4.78945		-2.65656	-3.95528
	-0.799918	2.78327		-4.48231	4.16101		-0.634728	-4.49225
	3.56384	-3.40836		0.0911987	-7.39132		-3.84897	-3.51378
	11.525	-2.08459		-5.66444	3.54803		6.01697	-6.97309
	-2.96682	1.14148		-2.98136	4.31567		-4.14134	-3.21927
	-9.9776	-1.10668		-6.39126	2.69974		-3.65122	-1.93573
	-9.75105	-0.412281		-5.47743	2.42668		3.59193	-6.67315
	-3.2383	0.413		-7.32029	2.98906		1.61657	-4.17048
	-0.224697	2.896		-8.33545	1.77446		-3.13902	7.43078
	10.5449	-1.57202		2.9967	2.15255		-2.43517	-2.20181
	0.00583352	-8.4011		-2.65984	4.86856		-2.87843	-3.20076
	5.52943	5.22177		0.173206	1.0929		-2.29719	-2.87445
	10.465	-3.39455		1.76458	-1.31674		-1.06584	-6.6696
	11.2491	-2.1601		-6.15395	3.18376		-0.632083	-2.29779
	2.05103	15.1547		-5.59504	4.52194		2.39186	-10.4145
	3.43984	-3.33941		-1.95418	3.92818		0.87711	-4.70839
	11.8782	-3.5706		3.53309	0.637235		2.40912	-8.80911
	10.1814	-2.46599		2.38429	-2.15143		0.430747	-5.69415
	-2.37856	3.38255		4.02632	-1.80887		-1.18141	-2.71968
	-1.62946	3.49338		-5.59868	1.97166		1.28985	-4.69131
	-1.70024	2.22946		-3.43448	3.02232		-0.116876	-6.08821
	3.36722	-3.90804		2.01641	2.86983		5.12178	-7.22793
	10.3187	-2.75236		-4.71872	4.50449		0.211857	-6.13623
	3.88985	-2.84416		-2.3456	3.44151		9.33733	3.18216
	-2.39982	1.41568		-3.23771	4.07965		1.13031	-4.51571
	-1.58698	0.728459		-4.65561	5.13849		1.59965	-4.50051
	12.0913	-2.23314		-2.9819	5.11761		6.29879	-6.96706
	3.75396	-2.48193		-7.48813	2.91816		1.89488	-6.54206
	-1.77116	0.0462044		-6.156	3.30264		-0.627538	4.55868
	11.8846	-2.80496		-1.62286	2.11452		1.08142	-8.19588
	-2.03525	1.13692		-0.155751	2.73104		-0.779352	-5.85898
	0.376891	13.9526		-7.49337	3.10753		7.72989	0.551308
	11.9295	-2.69293		-4.17113	4.16755		1.52069	-4.80433
	-4.54905	-7.29751		-1.35966	2.69084		-1.29288	-6.7738
	11.5845	-2.37102		-5.32638	4.97322		-1.15063	-1.81159
	-9.21201	-1.98637		4.88446	-6.49079		-1.40069	-6.96293
	11.7687	-3.83789		-1.79084	2.72473		-3.93145	-2.51754
	11.2026	-3.5132		-3.04507	3.08082		0.164051	6.58097
	1.35241	14.6706		-3.18541	-5.86326		-1.27137	-6.88853
	2.26405	-1.30508		-0.475472	4.38755		1.3428	-4.40993
	2.97672	-1.82088		-6.32469	3.54236		-2.28262	5.59884
	11.8336	-3.34291		-5.2746	2.19029		-0.989431	-2.93549
	1.20564	14.6667		-3.40803	4.88851		1.36645	-4.77353
	1.57478	13.7857		0.414178	2.70255		-3.39979	6.88578
	10.6039	-2.98909		-5.68104	1.40435		0.914679	-7.13793
	3.00936	-3.48713		-2.13988	4.25896		1.57063	-4.40216
	1.42688	14.8147		-7.35425	1.00915		-0.561941	7.00918
	-2.49875	1.52397		1.53779	-1.46667		-1.5664	-6.30252
	10.265	-2.84491		0.577369	3.30056		-1.43524	-2.70845
	-1.41637	2.83115		-6.07051	2.88346		-2.6682	6.49408
	1.08279	14.3729		3.55695	-4.22502		7.67834	4.34299
	11.6808	-2.06386		-5.33978	3.82943		-0.0835572	-5.17768
	6.53959	4.51382		4.62466	-7.82252		0.833105	6.45669
	6.03544	5.74469		-7.03453	3.55401		5.9159	-1.91542
	-1.76656	2.49753		-5.62911	2.29621		6.62916	-6.89466
	-1.48997	3.19408		3.20659	-3.95449		0.0168809	-6.03183
	2.19118	15.2426		-4.00034	5.06033		-0.716277	-6.18546
	1.38308	14.0435		-6.25645	1.41474		-1.35459	-2.95318
	0.5728	14.0605		-1.1911	4.39056		1.44557	-5.08548
	6.40035	12.9801		-5.14278	3.95315		-0.566995	-6.32372
	5.13437	5.18492		-2.7363	-6.63763		6.49292	-6.82779
	-0.603085	3.00366		0.310756	-5.36519		-3.94154	4.43499
	10.6831	-1.1497		-2.98416	-5.95358		-0.694108	-1.34065
	0.684546	-11.5442		-1.40266	4.23919		-0.980556	-5.35738
	-3.4498	0.235106		0.791947	3.19003		-3.17369	-2.53171
	10.8811	-2.28451		-7.83999	2.37334		8.64479	3.55528
	-1.98125	1.55345		-1.03096	-6.85667		1.11486	-6.07823
	-0.591549	2.23114		-6.88693	3.7289		1.46227	-4.99921
	-3.02496	0.469355		-2.69696	4.77746		6.45985	-6.96261
	10.4737	-3.67741		-1.08952	1.80935		-0.751164	-2.44314
	6.38318	13.5519		-0.0390978	1.06856		2.26115	-2.06464
	-1.39355	2.60284		-5.82642	3.77587		1.32663	-4.70925
	-0.688381	2.24642		-4.90726	2.12432		-0.112492	-6.95508
	9.82036	-1.68484		0.0764517	2.7739		-4.07162	-2.52903
	1.31362	-0.768511		-0.527037	-6.74488		7.73684	0.710088
	6.32504	13.6379		-1.40762	4.22245		-3.20094	7.32768
	-12.1103	-7.26511		-6.18607	3.84582		-3.91268	4.52646
	3.49391	-1.49676		1.96772	-2.54307		-2.89097	6.86821
	-2.00673	2.32303		2.69918	-1.3435		0.626508	-4.88252
	-1.90902	2.49357		-7.62989	2.39753		-1.58233	-2.56566
	-5.6421	-7.52676		1.33913	-3.48159		-1.20533	-2.86639
	10.5235	-2.10689		-4.83753	5.25044		-2.0905	-1.86124
	10.1801	-1.09382		-2.06309	0.178257		6.08032	-6.16131
	-1.85836	1.90214		-6.29349	3.52648		-2.4713	-3.33587
	-1.27867	12.8925		-6.03682	2.10089		-0.300672	-5.98674
	10.2709	-3.99808		0.216568	-6.26026		0.957401	-3.91109
	-0.962331	3.06368		1.90893	1.60192		0.77189	1.41285
	-1.40138	3.69668		3.9287	-3.21097		5.90924	-7.26388
	-7.53261	-7.61437		1.43279	-0.408457		-1.09058	-5.50995
	0.770882	-11.743		-6.28807	4.19319		2.60713	-3.25819
	11.3709	-2.5292		-6.49401	3.25318		-3.09243	-2.18048
	0.923471	-3.78627		3.11093	-1.32715		6.56344	-6.83847
	11.2979	-3.28834		-5.33537	1.81515		1.06471	6.07717
	10.0465	-1.49277		-4.44168	5.17182		7.65467	4.98755
	1.35579	-0.473318		-7.54867	2.97447		-2.3205	-1.00167
	4.25479	-2.77402		-5.0617	2.63715		-3.83366	-4.29027
	10.0368	-1.38127		4.55613	-5.03798		2.79301	-8.1603
	-9.94423	-1.00558		-7.48964	2.58265		4.52686	-7.21002
	1.28951	14.0019		-3.46325	3.65251		-2.65076	-0.264422
	7.44145	-1.42827		-3.56509	4.6937		4.1728	-4.37405
	-2.18465	2.51553		-1.63874	3.45127		3.54159	-7.64019
	-2.74671	2.03458		-3.20143	4.51813		1.55467	-4.47312
	4.05814	-2.29814		-5.77671	4.23012		1.22063	-5.1199
	1.84472	-3.21366		-5.6593	4.7172		-3.89352	7.84582
	-1.98255	3.86805		-5.86951	4.15118		-1.99189	0.479555
	-2.73679	1.26947		-3.63209	4.0466		-0.0930574	-2.3378
	1.13139	0.598873		1.99809	-2.49068		-4.56609	5.44898
	11.8689	-1.76242		-2.0149	-5.9947		-2.54555	-1.98743
	4.38283	3.68087		-1.94535	1.90609		-0.694454	-5.9906
	-9.40887	-0.476262		4.6174	9.50927		-0.456986	-1.86985
	-1.29679	1.68823		-1.35493	-4.45853		-0.934902	-5.17591
	0.00744634	1.37984		0.41324	3.0515		-3.92937	-2.5215
	2.07208	15.3053		4.56117	-7.69388		1.51987	-4.85631
	2.33373	-3.45787		-5.1972	3.87143		-4.13282	4.32209
	1.85664	-3.34105		-0.53454	3.05214		-3.97764	4.72234
	-2.30645	1.53889		-6.28	2.89256		3.48618	-8.01223
	-2.86955	1.13638		-1.28242	3.57971		1.43483	-4.51108
	-2.02569	3.8705		-4.94141	3.87434		-1.40464	-6.56673
	-2.6104	1.8991		2.74337	-5.09743		1.81059	-5.19398
	2.5287	-3.10931		-2.84945	-5.78591		-2.72124	-0.49921
	1.71972	13.0751		-0.364798	-6.75126		-0.0551439	7.14121
	11.6143	-2.39042		-0.624548	-7.2071		-0.663768	-2.42766
	9.53367	-3.21518		-0.560288	2.26813		6.18172	-6.6066
	7.71811	-1.14871		-6.10488	4.45375		3.02716	-6.8534
	10.9235	-3.07638		-0.472802	3.13629		-3.85745	5.91905
	10.7724	-1.87262		-1.29457	1.27		-0.858947	-6.24745
	-4.56337	-6.19662		4.36583	-6.91902		-0.43243	-6.5299
	0.891705	14.3771		-3.73975	4.45307		6.16865	-6.70772
	-2.11122	2.36505		1.50103	3.51165		-4.4103	-0.551378
	-1.05843	12.888		-2.98343	-4.46113		1.40524	-4.94555
	-1.27402	3.26109		-0.731952	0.283184		-2.5827	6.16939
	3.55992	-1.56166		-7.00337	3.05657		-2.11558	6.67383
	10.7008	-2.72817		-5.31445	3.13577		0.1708	6.62586
	3.74412	-2.49584		-2.22507	5.26344		-3.65546	7.96904
	10.303	-3.42413		-4.89369	4.06793		7.6681	-1.07703
	-0.154167	-8.38278		3.78521	-3.62551		-3.46567	7.36415
	9.75165	-3.00728		-6.24667	2.28598		-1.96725	-1.10262
	-9.75498	-1.26529		-7.19609	0.313309		0.828346	-4.68489
	-1.20523	3.16938		-4.15239	3.39241		-1.80871	-6.12724
	2.08514	15.1428		-7.12082	2.61466		-4.43553	7.53163
	-9.9527	-5.96891		4.41114	-5.12903		1.26408	-6.22814
	0.672531	-3.43197		-6.56954	3.2035		-0.622864	-6.2304
	9.22878	6.61839		-3.50733	5.0387		-3.00403	6.24976
	-1.88466	3.82066		8.18938	-0.599125		-0.965377	-5.40024
	8.76702	6.48007		1.91336	-2.92692		0.27594	6.1435
	-2.33276	2.33771		-6.77934	3.54152		-3.53286	6.40769
	0.283901	14.9692		-6.01869	2.09615		-0.384288	-1.67075
	1.03032	14.1746		-7.30839	0.96162		-4.46604	6.51557
	-9.16913	-3.4808		-1.8152	-5.03667		-3.08943	-1.95281
	1.32581	13.7879		-1.75276	4.79288		-3.24545	-1.94235
	10.1821	-3.22393		-4.02976	3.93083		-1.14955	-2.45376
	-1.24044	3.88057		-5.32849	3.92418		-4.09957	6.82082
	-2.07255	3.41406		-5.47607	3.93563		-3.45219	-3.64928
	-1.41282	3.8684		-6.15644	3.7438		-0.504893	-5.11927
	-1.47841	2.55093		-0.20086	2.31876		0.0721262	6.48972
	11.5236	-2.35825		-5.6428	2.40087		-3.23097	-2.63251
	11.7882	-1.94601		-6.8673	1.6593		2.72133	-3.48771
	11.0616	-1.86439		-2.18019	-0.290484		6.27214	-6.96531
	-1.79981	3.94939		-2.10272	-4.82677		-0.16502	6.7175
	-10.9943	-6.52024		-7.35593	0.750257		-2.70708	5.80452
	11.6026	-1.71575		-5.16465	4.81911		1.38772	-4.63173
	-1.97143	3.25748		-4.3985	2.98235		-2.52091	-2.10873
	-1.10246	2.71831		-0.670647	-7.48156		1.95027	-6.42627
	-6.71656	-6.1713		-1.20897	4.0522		-2.87497	-3.59702
	1.05735	-3.8558		-4.69135	2.45936		-1.46594	-1.11267
	2.10243	15.0075		-5.59035	2.47617		-0.289103	-5.27171
	11.3638	-2.44185		-4.30301	4.10593		2.97007	-8.04976
	11.2778	-0.607283		-2.12664	3.14021		1.54309	-4.34703
	11.7417	-2.3965		-6.54534	2.80728		-1.94231	4.88462
	1.27431	14.2833		3.89527	-7.40433		-0.935612	-6.12472
	10.5271	-1.19824		-6.42418	3.26475		0.410827	6.63281
	10.3809	-1.05626		4.07677	-4.53031		-0.0791329	-5.5712
	-1.19363	3.83291		-5.71109	4.37396		-3.34438	-2.05903
	-1.30729	3.35299		-4.99498	4.41112		0.49687	-6.15147
	-0.428881	3.23916		-2.0874	3.13302		1.01318	-4.30995
	-8.1595	-7.60003		2.70812	-0.80433		-1.88118	-2.21793
	-2.19726	2.48519		-2.28235	3.55133		1.86826	-4.59478
	-3.05279	1.04635		-4.82224	5.03935		-0.511439	-6.94842
	10.012	-3.27684		-6.80019	2.47899		-2.9123	0.368115
	10.464	-3.53434		-2.65874	5.01933		-0.477752	-6.8057
	3.41776	-2.11845		-5.49536	2.10469		6.32529	-6.86918
	10.4832	-2.4096		1.9504	3.64725		-3.42477	7.78684
	-1.94312	2.16509		-0.490503	-7.32064		1.56305	-4.5593
	11.3925	-2.84961		2.05577	1.73262		-2.40299	-0.14454
	10.7261	-2.61012		-0.753297	-7.16496		1.78281	-6.15144
	10.2313	-3.58032		4.17681	-4.82924		-0.521727	-7.44055
	1.64966	-2.95372		-4.48733	4.37323		-0.992401	-6.57769
	1.05526	14.1099		-7.13554	3.37348		-2.77524	-4.6741
	10.9625	-2.64931		-5.12751	2.29858		-1.64508	-6.38472
	5.63518	4.77541		-7.89239	0.590224		-0.817974	-5.06601
	-2.90998	1.21727		-8.14908	1.30701		3.28227	-6.33833
	-8.49455	-2.1678		-2.28583	4.20742		-3.61953	-4.42405
	-1.91209	2.58794		3.62629	-2.00064		-2.40883	7.57037
	10.5974	-2.14781		4.25818	-5.36363		-2.54943	6.54734
	10.8471	-3.43254		-1.15948	1.23477		-2.9924	-3.28491
	10.5745	-2.21498		-6.14696	2.68744		-0.580529	-6.87682
	-1.25076	3.70107		-1.92911	-6.28494		1.51882	-4.32952
	1.57341	-0.651686		-1.47688	-6.54005		-1.34025	-6.58992
	10.4716	-3.051		0.944957	0.614271		-3.98708	6.69416
	2.70177	-4.4148		2.02933	1.36581		-2.87674	-1.93597
	-1.16836	2.66599		1.84111	-0.0836211		4.12482	-4.31822
	9.88832	-2.74221		-7.71578	1.28669		-0.811147	-4.24848
	-3.43825	1.844		-3.29113	2.83925		-0.532523	-6.07101
	-1.45533	4.15853		-0.790988	4.23194		-2.68646	6.04897
	12.0283	-1.43241		2.96511	-1.05293		1.50746	-4.90996
	2.83344	-3.98932		-7.08385	1.77466		3.49411	-3.86541
	-2.01691	1.60478		3.44046	-4.11038		0.583718	-7.54546
	-2.78096	2.27562		3.59023	-3.53968		-2.72316	5.16904
	3.75496	-1.91516		0.936822	2.63223		-4.06897	6.90563
	9.08569	-3.31972		-2.92433	-5.932		-3.0802	-3.1402
	9.84445	-0.444905		-7.55317	2.91985		-3.39993	6.16766
	5.61775	4.07625		-2.93101	-5.25175		-2.69631	-3.04638
	1.62699	-1.67419		-3.58127	1.7251		-2.69933	7.25316
	10.9602	-2.17645		3.35175	-7.39272		-1.8996	6.07582
	-1.31432	2.87445		-6.54631	4.12252		1.41648	-4.84341
	-1.63593	-0.189867		0.799972	3.48161		-2.5428	-1.53197
	1.35369	13.9951		-7.02188	3.27538		-3.18505	-0.474117
	-4.03909	-7.03825		-7.87429	2.51569		-4.53367	6.92542
	-1.67783	2.63202		1.44168	-7.12287		1.04718	-6.57834
	3.8749	-3.19738		-5.21351	2.65067		7.6471	0.277813
	-0.73926	13.4236		3.43738	1.66304		-2.77232	-2.81164
	2.97468	-3.78528		-3.45002	2.91053		-1.74245	-0.590196
	-1.28702	0.874709		-7.12309	3.45365		3.17112	-10.9544
	5.21074	4.43492		-4.12895	4.046		0.146601	-7.31363
	-10.595	-6.47755		-6.5832	-2.12354		7.94304	3.56928
	-2.24043	2.61587		0.0237674	-7.01458		-1.10116	-6.38433
	10.9532	-2.47867		0.670539	10.7783		-0.790397	-6.306
	-3.41998	0.377899		-3.11503	3.44382		0.707301	-3.70445
	0.198675	0.381699		-0.651353	-3.76269		-2.51952	5.90465
	2.97322	-4.10327		-7.58039	2.40709		-3.35292	-3.23637
	-2.30964	3.16817		2.82035	-1.7241		-4.11843	8.11834
	11.3136	-2.33241		-2.35365	4.31497		-3.13246	-4.53983
	0.372179	-3.52903		-7.62113	2.51842		-3.12921	5.62536
	9.84599	-0.800675		-4.3499	2.67988		-0.94086	-6.11699
	3.07549	-1.9898		3.2857	-5.66967		-0.303036	-6.58771
	11.2128	-2.46378		-4.4961	2.13187		-4.09295	-0.149139
	1.05462	-4.0865		0.287854	-7.28966		-2.47417	-2.43072
	11.7119	-1.83753		-6.39302	2.64573		-0.853528	5.58223
	-1.92123	2.648		8.102	-4.9285		-2.70901	0.453055
	-1.4248	3.38864		1.06609	2.57991		-5.11178	6.59182
	3.73438	-2.21385		-0.104203	-0.818483		-1.93594	6.81119
	-2.15002	3.0807		-2.65422	5.3931		2.9112	-6.54552
	-3.18574	1.62815		-4.12606	3.43315		1.90884	-5.30496
	-1.77395	3.54996		-0.73135	-5.40322		0.20614	-2.31985
	-1.1274	1.26514		-6.2631	2.24828		6.44503	-7.40081
	8.35015	-2.76468		-3.04181	3.72942		1.48958	-4.37334
	10.6097	-4.34918		-3.1481	3.26459		-0.851372	-7.02134
	-1.88351	3.77168		-2.93615	-6.51242		0.449267	5.62739
	11.165	-3.1619		-4.66122	4.56374		-5.10701	6.69326
	10.3162	-3.33941		-7.766	2.05857		1.27272	-5.00943
	10.8318	-2.42097		-0.91968	2.80091		-3.03499	-2.86824
	8.7927	6.43714		-7.50729	1.50591		6.00813	-7.51634
	-1.74002	3.25627		4.19461	-1.06684		2.62171	-3.20324
	4.14555	-2.36607		4.40874	-7.13943		0.115967	-6.53963
	-3.56946	0.00709873		3.30279	-4.39364		1.45622	-4.72665
	-1.8554	4.4173		4.0917	1.34949		-0.0408197	-2.03986
	-1.91891	4.16432		-5.80876	3.20946		1.29018	-5.24665
	0.376241	0.838214		-6.43566	2.8102		-0.822763	-6.18784
	-2.07296	4.30915		-1.97679	-6.1502		-1.89933	-5.35745
	-10.7041	-6.51299		-2.39351	-4.9815		-3.84563	5.57178
	-1.46732	2.93789		-7.75932	2.13636		6.42787	-6.9068
	-2.54265	3.41761		0.910893	-2.70156		-4.04974	5.27363
	-3.25862	0.630402		-0.429241	3.94051		-3.2626	-2.20589
	10.0525	-1.68675		2.48784	-0.683394		6.29466	-7.37533
	-8.52725	-1.64374		-5.47473	1.65267		-2.90413	6.05137
	-1.81146	3.28484		-2.91211	3.80684		1.15733	-4.92912
	10.3377	-3.24902		-5.76211	4.33116		-2.69866	-2.17922
	11.4331	-3.07243		1.9094	0.653846		-1.75019	-5.07198
	5.67646	4.45888		-2.91879	-6.55103		6.45183	-7.0854
	-1.52099	0.936627		4.18043	1.08263		-2.61688	5.50457
	-3.12277	2.03022		-1.39383	3.2748		4.8165	-7.29863
	10.2635	-2.96071		0.705503	2.22956		-0.60308	-6.42108
	-1.48804	3.05994		-3.18799	-6.01127		-1.91255	-2.2648
	-1.39747	2.71309		3.74546	-5.37577		-0.201348	5.68096
	-1.00209	3.1733		-2.55867	-5.7452		5.89414	-6.85301
	8.76255	5.54288		-5.75848	3.02833		0.898337	-3.74467
	6.72253	5.50196		4.30674	-6.43109		6.37985	-6.54361
	11.8718	-2.54985		1.86706	3.28575		1.81839	-4.65179
	-3.41689	0.813406		2.69874	-1.56685		-5.71578	6.17548
	11.2854	-2.88378		1.51783	-6.04219		-0.981169	5.85598
	0.0588365	-12.8336		-4.0531	4.24862		9.83348	3.17798
	1.24413	14.4744		3.69854	-0.0793583		1.73246	-4.95087
	6.1352	9.29257		-0.30536	1.52638		-1.72811	-0.848625
	-1.68627	3.78178		-6.10329	2.72347		-4.23409	7.48984
	9.88428	-1.78845		-4.25152	3.77199		0.380654	6.2328
	-10.9108	-7.71648		-4.04037	3.53108		1.18875	-4.53512
	-7.20374	-6.15917		-7.51509	2.70866		-3.40968	6.60678
	-1.90434	2.19968		4.02505	0.723082		-0.816274	6.85324
	11.5788	-2.92233		2.95447	1.96739		-2.95295	0.0814211
	10.7353	-2.09989		-2.31612	3.34497		-5.62872	5.77424
	-0.956369	2.97565		5.10322	-8.13934		8.68198	3.69615
	4.92538	4.39972		-5.42234	2.65663		-3.13156	5.1516
	2.09779	15.1877		1.91034	-1.7186		6.62689	-6.88749
	1.31951	14.4484		-3.05072	3.22519		-3.79447	4.29514
	-9.78772	-4.2954		-0.269071	2.45039		-2.65285	-4.74923
	3.0982	-1.01961		-1.43096	3.60386		1.75111	-6.34504
	-2.21622	2.93669		-4.94618	3.94593		-4.02167	-0.162333
	10.1259	-1.51504		-1.75155	3.53469		-2.53339	6.91753
	-3.18555	1.21321		2.51188	0.74954		5.94041	-7.30479
	9.75693	-3.22905		0.571606	-7.2639		-2.79032	-1.05517
	-2.04027	2.60141		2.65615	-1.48654		-4.08102	-3.12914
	-2.77795	1.95712		-2.29566	3.78958		-4.77872	6.32321
	-1.53388	4.22817		-5.22513	3.99436		-5.21882	6.87234
	-1.56239	2.99638		-4.23526	2.67807		-2.32785	-2.48035
	10.6318	-2.4228		5.3458	-6.81011		0.174007	6.99432
	11.0492	-4.33611		-4.90941	3.99648		1.47529	-4.17028
	-1.65708	2.70398		-4.7539	1.94688		1.35238	-4.48114
	4.00352	-2.44773		8.26836	-0.499603		1.33043	-4.95391
	-2.27647	2.88794		-5.55058	2.0408		0.768481	-4.98948
	-1.5667	2.66292		0.766617	4.6636		-3.56827	7.36839
	0.810704	-1.97015		-1.70144	1.68121		-1.53811	-2.16671
	-1.93809	4.19342		2.11011	0.0189923		0.0267717	6.64273
	-9.89749	-0.931592		4.62139	-7.22044		0.773982	6.34656
	12.0154	-1.94187		-1.51851	3.85205		2.18749	-9.60041
	3.69599	-1.86849		-6.06774	2.4117		0.0970823	-6.08077
	10.9614	-2.68717		-5.72999	3.23355		-0.820481	-6.06001
	-5.48199	-8.15424		-4.28795	5.34704		0.83288	1.29746
	10.4588	-2.78786		-5.90043	3.02422		-3.49186	7.0233
	3.54486	-3.00253		3.72879	1.42741		1.28743	-4.14543
	-0.964624	1.87295		-4.92984	4.55392		7.49527	0.708247
	6.2645	13.0066		-7.36744	-0.0365265		-2.59166	-0.681468
	-1.65956	3.61604		2.42822	-7.12797		-4.33978	-3.23262
	1.015	14.5553		-3.72827	3.14154		6.5682	-6.87259
	-9.6925	-1.45606		-5.65222	2.72345		1.3443	-4.53521
	10.2357	-2.40373		-4.19487	4.26006		-3.21689	-3.26355
	-10.4335	-6.50307		-0.593586	-6.71369		1.70026	-6.28593
	10.7107	-2.8304		3.48979	2.83815		-0.697435	-6.08069
	-3.09078	1.72203		-6.47026	2.40759		-3.60461	-2.69045
	10.7516	-1.67313		-1.44922	1.32145		-0.0899737	-2.47185
	-1.52984	3.18288		1.71823	0.662876		-1.06038	-1.39294
	-1.08843	12.7488		-1.66955	2.73857		0.903454	-4.22109
	-1.38205	3.12114		-7.47586	1.04336		2.76369	-10.1801
	-2.69524	1.41662		-5.83039	1.39939		5.62277	-6.57581
	-2.50421	0.388604		-0.324799	0.536551		-3.70687	-3.39253
	5.99084	5.27478		-6.90705	3.46452		5.90677	-7.30779
	0.751058	14.8225		-4.39079	2.86074		1.76149	-4.5261
	10.7778	-2.6225		-3.97614	2.43658		1.06499	-4.70811
	6.01838	9.17892		-6.80568	3.26136		-0.737328	-5.15536
	10.4588	-3.57924		-6.54511	2.86561		0.915275	-4.76363
	10.048	-2.44573		-7.70619	2.79421		3.33532	-9.87054
	11.2463	-2.93931		-3.59939	4.40902		6.22452	-6.91879
	4.32264	-2.29131		-3.14614	-6.00086		1.43642	-4.54084
	-12.3418	-7.08599		-2.8787	4.66029		-4.75414	6.33238
	3.68736	-2.10339		-0.194838	4.28094		7.54874	3.98558
	11.2873	-1.68546		-6.01619	3.79161		-2.64533	-3.97933
	-3.17871	1.6898		-7.47087	1.2829		5.68111	-7.15569
	9.42109	-1.29297		2.72626	1.1542		-2.65974	0.101607
	10.69	-1.33585		-6.41925	4.17652		0.23276	3.73154
	9.45879	-3.03891		2.67312	1.20184		-3.5168	-1.13688
	-7.49317	-7.47785		-6.73484	2.53853		1.20029	-4.72849
	-1.82727	1.8769		2.20864	-0.677994		3.81722	-4.39784
	9.63444	-1.6675		0.983079	4.53175		-2.96429	0.0543596
	-0.841273	12.8667		2.55757	3.20742		-1.80669	-1.93246
	-1.72156	3.76918		-1.97015	4.72377		7.08113	4.59703
	-1.41726	3.74746		-2.64134	4.84318		1.67451	-4.9456
	-1.53399	4.04416		2.54994	0.901383		-0.501462	-6.05967
	-1.73508	3.38943		-3.97623	3.58739		-2.34249	4.86432
	1.34668	-1.3064		-2.09545	-4.8417		-1.59821	-6.48618
	11.274	-2.34782		1.83845	0.982501		-0.219753	6.9203
	-1.33642	3.52991		-0.140175	3.8293		-0.579868	-6.94364
	-3.69615	0.100297		0.156414	1.08808		-2.87305	0.389985
	11.1077	-1.36048		3.98601	-8.0899		-1.21855	-6.74288
	4.11889	-2.64044		3.75317	-4.92256		-0.602991	-6.9051
	9.89751	-0.371205		-6.79669	2.00744		-3.46235	5.91288
	1.00116	14.3801		-4.13799	3.52433		6.06298	-7.26245
	-1.61246	-8.06706		-0.900137	3.23827		-4.0889	7.67136
	-1.19666	2.36491		-4.60554	4.21998		-4.32411	-0.141257
	-1.21132	2.24608		-1.9219	-6.20091		-3.61952	-2.14888
	10.3662	-2.51744		-0.498	-5.8189		-3.6212	-3.27006
	1.70691	-3.10998		-7.54698	3.25412		-2.49192	-1.62725
	11.1885	-0.744497		4.0512	-4.52918		6.48986	-7.21203
	-1.34162	3.09451		-2.67099	-6.93974		-1.05983	-5.44798
	-2.3684	2.88491		-3.08625	4.97214		-4.06023	0.184146
	-1.38362	2.61053		-6.6792	3.32993		-0.747032	-5.06769
	-9.33149	1.005		-0.0110695	2.88507		-4.0321	6.95654
	10.6211	-3.65608		-0.485519	4.6394		1.70028	-4.92057
	11.3241	-3.41175		-3.4618	3.10403		2.72149	-8.02466
	-9.07617	0.864742		-0.370925	-6.26266		-4.27029	7.28097
	-2.19905	3.20442		2.59525	1.27435		1.59858	-4.64307
	-1.2634	0.74117		-0.623866	5.05825		-4.77035	6.27625
	7.92374	-1.17478		-6.33329	2.51634		-3.54765	-2.89959
	-9.61555	-1.68899		-6.91367	3.47001		4.06214	-6.62519
	10.9297	-3.54727		2.63867	2.67044		-2.37924	-1.59799
	-9.70087	-6.95184		-4.9099	1.56024		-2.34795	5.29667
	-1.6547	1.10998		-6.46222	3.40206		-2.98527	0.22467
	5.78865	3.77324		-3.25107	4.54556		2.17848	-9.21246
	3.89789	-2.67661		-2.17772	-7.03599		3.31677	-6.81612
	-7.17462	-6.11591		4.20991	-8.15978		0.991577	-5.66365
	-2.26832	1.97919		-2.39428	3.20864		5.9018	-6.94967
	-1.7953	2.884		-0.294436	-6.4746		1.54621	-4.94027
	-1.96889	3.8936		-5.88943	1.621		-3.47534	4.27496
	-0.341678	-8.70859		-2.23344	-7.13265		-4.06134	-2.16298
	1.84855	-0.783584		-1.74618	3.69441		-0.928637	-6.83583
	-7.1693	-6.01508		-0.0957975	2.59556		1.85468	-1.01402
	1.18438	14.6488		-6.10183	4.26445		0.925295	-4.97132
	11.0716	-2.85023		-6.76337	3.92836		-0.67897	-6.9697
	11.7756	-2.59058		-2.84612	3.84256		-1.03064	-1.78179
	8.92687	6.85385		1.91696	2.15014		-1.33147	-6.59704
	11.5914	-1.42895		-5.75867	2.29534		-0.875353	7.65916
	0.636966	14.5176		4.20373	-1.44648		-3.00181	6.63176
	0.760318	14.6797		2.37298	-1.97093		-0.0472904	-5.61331
	8.94469	-8.18397		1.48975	2.86812		7.58893	4.07858
	2.47345	-2.10561		4.0898	1.19393		-2.99567	-3.08065
	10.3268	-1.24844		-3.39015	4.69526		0.209161	-5.97086
	12.1749	-3.2032		-4.32676	1.70369		-2.80397	-1.95087
	1.16924	-3.04777		0.363203	4.64598		6.52333	-6.98463
	-2.7415	2.89477		-6.79625	2.42912		5.93553	-6.72373
	10.4709	-0.906782		-5.50756	4.87075		6.26348	-6.70331
	12.0147	-3.34067		4.54086	0.31794		1.01454	-2.12572
	5.63556	4.42163		-5.32419	4.50384		-1.70295	-2.09071
	9.69149	-1.70417		3.5104	-4.92836		-0.815668	2.84936
	-2.0077	1.54006		-1.77019	3.78731		-1.09698	7.28861
	10.2304	-0.645841		-3.08934	3.72264		1.1582	-8.31331
	-1.25459	3.8449		-0.131877	0.643356		7.84837	4.20087
	1.79093	15.1312		-6.36355	3.53171		-0.777888	-1.66109
	-1.8165	3.25745		-4.11542	4.29065		-0.227336	-2.53038
	7.82225	-1.0695		5.24384	-7.67945		0.148753	-1.8675
	0.37128	14.7293		1.98449	3.01357		-4.97579	7.94503
	11.2898	-3.51325		0.288445	4.07603		-1.24216	-6.70018
	-0.951722	2.7214		-5.61833	3.88026		-0.675381	-6.9231
	-1.28525	3.66559		-4.8326	2.63865		5.12883	-7.08788
	-1.53477	-2.07685		-6.05034	2.09304		-0.171612	-1.77659
	11.7235	-2.10956		-5.69977	2.07215		-3.48782	6.75035
	1.20002	-0.44499		-2.60367	3.3706		-4.56125	7.58982
	9.99733	-2.79879		3.41536	-0.890516		-2.76098	0.445171
	-1.47642	3.72738		-7.33746	3.60682		6.2869	-7.43351
	9.35883	6.57252		-2.26291	5.43219		-0.82313	-5.31177
	-10.5687	-2.57905		-7.29927	-0.121332		-0.468121	-6.70103
	-6.55878	-6.08096		3.18836	0.322656		-3.79724	7.22137
	5.76066	4.41961		4.32495	-3.0124		-3.17412	7.70875
	-1.97446	3.06869		-5.3067	3.10906		-4.56553	-0.385996
	-8.77111	0.466707		-6.12241	2.82068		-0.912635	7.49726
	-9.99049	-0.894124		-0.524337	-1.14608		-0.347926	-5.95974
	-2.04422	2.77238		-7.49324	2.81364		6.21874	-7.50278
	5.90106	12.6504		2.73112	-3.77439		-5.61823	6.39138
	2.30505	-3.68829		1.15867	10.4986		-0.339359	-6.33433
	-2.31557	3.55881		1.83753	1.60246		2.5697	-8.00427
	9.88739	-0.169085		0.825479	10.8716		5.55777	-6.457
	-2.3063	2.56757		-0.804783	2.6615		-1.7007	-1.21656
	0.765581	14.069		0.1107	3.34985		7.52025	-1.06061
	1.35048	14.9346		-5.46013	4.41565		5.11913	-7.26635
	11.8783	-3.27394		-6.14391	1.58733		-5.20164	6.71589
	12.0171	-2.56426		-0.452855	-6.08723		1.34679	-4.73686
	-3.82096	-7.5022		-5.1083	4.19817		-0.951308	-1.50657
	2.4102	-3.29437		-0.658543	-3.99193		-1.07756	-6.27297
	1.17874	14.5964		-7.53341	1.30205		2.26922	-10.0148
	-1.76249	3.50948		-3.29202	3.58037		9.68639	3.09095
	-1.2116	0.114952		-1.08035	-6.22354		-0.0180726	-0.439319
	11.2903	-1.89085		-6.27741	3.83787		-1.90705	-5.21319
	11.8162	-1.97468		-7.65968	1.99813		-4.65223	7.08464
	-2.35379	2.29365		-1.15826	1.30528		-3.44108	-0.8707
	-2.05434	3.94328		3.72698	8.34884		-3.38532	5.87628
	-2.65954	2.9805		-7.41646	0.335728		-0.92324	-6.4608
	-1.40075	2.97282		2.75479	2.4192		-4.13115	5.85816
	1.57082	-1.86911		4.50272	-6.77239		1.81068	-5.85885
	-3.47957	0.79886		-5.52348	2.94842		-0.206371	-7.874
	-2.54428	1.23827		1.69396	-0.836123		1.1209	-1.64023
	0.634912	-2.4553		-5.88895	3.93444		-1.63085	-0.613652
	7.0371	6.43792		-0.248924	-6.46554		-0.0557239	-2.35304
	-1.36598	3.60271		-2.56723	-7.08685		-3.9149	7.50542
	-1.0487	2.83136		-2.35752	0.496226		2.11306	-9.7746
	0.698256	14.1686		-2.90827	3.27945		-4.2304	6.59998
	-9.95253	-1.07401		-5.84434	2.86527		6.35675	-6.14781
	-2.08312	4.16896		-5.05921	2.57579		-2.22066	-3.24684
	-1.97852	2.86174		2.16194	1.46097		5.80076	-7.28949
	-1.8654	3.54473		4.26062	-4.70056		-2.33166	-2.85147
	10.9009	-2.64554		-0.739005	-4.41088		2.13788	-6.34643
	-3.33393	1.03331		-5.24483	4.05122		-4.05739	0.623568
	7.82139	-1.14023		-5.87776	4.15052		-4.3078	-4.0212
	-8.2023	-3.03567		-1.41892	4.01238		-3.04683	5.89348
	-1.53368	3.15518		-4.62994	2.56399		-4.82598	6.17447
	10.2093	-3.65579		1.56862	-1.88347		-1.78346	-1.76316
	5.74345	4.17143		4.14778	0.815817		-0.0535016	-6.16546
	-1.86607	3.77192		-2.29499	1.93886		2.68081	-2.94024
	-1.13368	2.71796		-0.989061	4.76482		-1.9389	5.27326
	3.98473	-3.73173		-1.88747	4.03387		6.21971	-7.06976
	-9.6907	-0.289873		-4.50712	2.9358		-3.33196	5.74438
	-2.11642	3.48275		5.63341	-6.76829		-4.50925	-0.285245
	-1.19702	3.86619		-6.72638	1.25938		1.02243	-4.41718
	-2.23937	1.99575		-5.68374	4.12655		0.425526	5.10013
	-1.39749	2.80271		-1.23619	3.17984		-0.896101	-6.34941
	-10.5141	-5.09713		1.86621	-3.58343		-2.82264	-2.61784
	-1.87474	3.91661		-3.34592	3.64595		1.83907	-4.35795
	-1.68171	2.37807		-3.43498	4.32024		1.1033	-8.55488
	-1.64955	3.48084		-5.31298	4.69616		-5.27709	5.62505
	-2.7621	1.6238		-2.91546	-6.06239		0.268572	-3.54467
	11.4966	-0.778031		-7.36793	1.9393		-4.65749	6.98843
	9.47265	-2.72703		2.01929	-6.29355		7.6009	4.14292
	3.79783	-1.68588		3.68999	-1.63579		0.813285	-7.25081
	0.167197	0.671307		-7.2624	0.871205		-2.90326	7.71139
	-1.72405	3.03533		0.0940074	3.98928		-1.01229	-0.819793
	11.1673	-1.88378		-2.6142	-7.01183		6.23675	-6.68389
	-9.26687	-1.92999		1.26526	0.712028		-1.62773	-2.96123
	-1.46598	3.4967		1.46851	3.30358		6.10673	-6.22772
	-1.51357	2.56285		4.62662	-5.79041		-3.63042	5.68954
	8.9393	6.87397		-0.0912248	2.95797		-2.9501	-3.08686
	10.6312	-3.70426		5.8199	-7.2529		-1.20369	-6.73973
	11.0488	-0.45089		-7.91683	1.57475		-2.78135	-0.0905303
	11.2681	-3.14472		0.836201	-1.44841		1.67159	-4.51658
	-1.56828	3.64139		-5.3471	2.89512		-1.20475	-1.04184
	-6.61122	1.26024		3.26219	-3.38187		1.51907	5.64798
	1.20596	14.026		-0.223421	4.97783		0.611378	-7.16769
	-1.52638	3.21835		-2.82918	4.7185		1.77727	-4.39798
	0.2405	14.9842		-4.48159	2.99051		-0.759637	-7.19549
	4.94398	5.08818		-2.47584	4.45704		-3.27721	-1.57335
	-1.63529	3.52406		-0.346997	-6.09221		2.54171	-5.99552
	-1.53723	2.83302		-3.34454	5.04997		-0.659231	-6.67201
	6.11118	9.52674		-2.07742	4.50588		-0.97369	-6.24727
	-0.593152	-1.80191		-6.28461	4.40141		-0.9285	3.33018
	5.49052	5.32003		3.65085	1.73574		-4.41816	-0.693035
	-1.36366	3.75747		-8.00083	-0.0687575		-3.16366	-1.16934
	-1.74953	3.55179		-3.44722	3.21711		-2.31255	-5.20886
	-2.40629	2.03403		3.57586	-3.14481		-1.34219	-6.44443
	-2.03224	3.37688		2.64772	0.415524		-1.95155	7.06455
	-1.61318	2.68711		-0.71323	4.92332		-4.62295	7.10435
	10.9024	-3.48139		-6.29478	2.55059		-1.77114	-3.61634
	12.0395	-3.08105		-3.52251	2.68182		-1.19746	-6.98642
	10.4169	-3.54412		-5.12792	2.0948		-0.66942	-4.84969
	9.75302	-1.88197		4.3548	-6.08619		-1.91606	-4.37412
	-1.30119	4.03967		3.96188	-5.21363		1.63631	-4.99906
	10.7797	-2.27357		0.352304	3.99429		7.51986	4.16795
	9.2096	-2.71686		-1.13114	2.72587		-5.75177	6.10503
	1.22112	14.6593		-5.70689	4.41221		-4.56306	7.21376
	0.177191	-8.09857		3.78586	-5.24721		-4.13906	7.49072
	1.06022	-0.695265		-0.824671	3.78767		-1.22297	-6.16418
	6.40448	9.06991		3.30262	2.50902		-0.936804	4.80965
	11.4389	-3.40812		-7.72056	1.9465		5.84611	-6.9635
	-2.42016	2.29728		-4.83831	1.78105		0.0642593	5.01028
	10.1747	-3.491		5.2991	-6.90352		-4.20367	-0.125472
	3.90154	-2.19725		-1.7094	-6.47991		-1.9632	5.21547
	-0.881402	2.49212		-6.76996	3.40967		2.55367	-10.8461
	6.80217	4.3021		-6.8263	3.28292		6.14313	-6.55866
	11.3248	-2.1996		-0.878139	2.33591		-0.507812	-3.02841
	0.330285	1.83569		-6.54471	3.99206		-1.00496	-5.50245
	11.9809	-2.52673		-1.0253	4.09948		-1.05612	-5.44512
	1.38423	14.7703		-0.235851	1.93425		-0.470256	-6.0156
	0.0518778	-8.27351		-2.0226	4.63273		0.313375	4.79706
	-1.01063	3.14006		-1.94289	4.6097		0.240493	-7.15435
	-2.50688	0.818989		-2.29794	0.613321		2.6169	-8.0664
	-8.67339	1.2513		-0.610898	-6.85499		-3.33661	5.81487
	-10.7013	-5.60331		-7.17162	3.57313		1.17124	4.46832
	11.4151	-2.37887		-7.42678	1.65912		1.55284	-4.86376
	9.56711	-2.95574		-1.02472	2.82324		-2.5336	7.50714
	7.85213	-0.725325		-7.33278	3.37306		-2.59429	7.71746
	-2.17776	-0.0992542		-7.56692	1.61127		-3.22315	-3.5964
	-0.971137	-0.305013		-6.0484	3.83318		-2.60313	7.13066
	-1.90287	2.75348		-5.69329	2.29127		-3.12786	-1.71534
	0.894173	1.3545		-7.45843	3.27476		-5.12429	7.13003
	-1.7884	3.55215		2.25054	-0.0260771		-3.75995	7.33054
	5.92691	3.48097		-3.01477	4.25203		-4.14344	7.30162
	-3.59403	0.0159304		-7.11553	3.4206		1.74539	-4.85765
	0.250154	9.15196		4.9943	-7.55337		2.74359	-7.35048
	0.949872	14.3641		-2.42958	3.26799		1.5869	-4.33699
	-2.99011	1.34466		3.06047	1.45071		-1.97355	-1.29757
	-1.40316	4.17723		0.0535251	-4.25994		-2.54074	2.33995
	-1.5369	1.98939		-2.69149	4.67298		0.078229	6.47246
	11.435	-2.94933		-4.0375	5.02805		-3.96456	-2.39319
	10.3144	-3.23976		1.08201	4.43323		-2.89788	-2.571
	-10.9432	-3.47909		-7.37346	3.11198		0.731233	-6.65972
	-10.9108	-7.42588		-3.42039	5.18994		2.15987	-1.93329
	-1.22999	3.10893		-1.63897	4.89804		1.57387	-4.52089
	0.975124	14.2013		-6.27043	3.84997		0.861287	-4.71172
	2.07724	13.1446		-5.582	3.52753		-2.82555	-0.142398
	11.6999	-2.62432		-0.490273	-6.38055		-3.87023	-2.86606
	5.36761	5.19043		3.30304	-5.33171		-0.0840814	6.93406
	-1.1483	3.47798		-1.17555	-4.15197		-3.29311	-2.49876
	10.2059	-3.31014		-5.10999	2.13785		-3.4588	7.55193
	11.2348	-3.18915		-5.28148	4.59075		-3.40087	6.89137
	4.34949	-2.52633		-0.709688	1.29106		2.16786	-10.8735
	10.9971	-2.87815		-7.35913	1.02696		6.33333	-6.92276
	-3.07916	1.53606		4.18038	-7.25182		8.37364	4.70373
	-0.120968	0.0519035		-4.23773	3.60551		-2.51071	0.42295
	11.9943	-1.25109		-3.7095	2.88221		-0.903236	5.41853
	-2.1096	0.418709		0.146106	3.90919		-2.46496	0.355788
	10.3185	-3.87493		-7.32597	3.15902		-1.19568	-5.88552
	0.976157	14.5739		0.227082	4.98139		0.722168	-4.03135
	-1.96255	1.22532		-7.29925	0.590323		5.06776	-7.43664
	10.1457	-3.88864		4.6188	-4.797		0.654466	-6.58399
	-10.8323	-2.6538		-6.41705	2.55		-1.11961	-6.92513
	5.40817	3.84933		2.22727	-6.51704		-0.630372	-2.95434
	9.24927	6.0163		-6.47619	2.43558		5.42671	-6.31474
	-1.16951	3.52502		1.91828	-5.85218		-5.31077	6.14044
	6.58347	4.03137		-6.61925	1.08097		2.05075	0.366826
	-2.33161	1.98237		-2.22269	2.05103		-1.10005	-6.56994
	11.2638	-2.31006		-6.71319	3.93435		5.12469	-1.68506
	6.83042	9.43408		1.54326	0.395856		-1.28668	-3.40469
	-1.61916	2.00498		-3.87082	3.61695		0.313393	-6.09487
	9.01325	-7.62076		-5.05368	3.85992		-4.10632	-0.267966
	11.5629	-3.46927		-5.45033	2.09773		-0.935703	-1.94149
	-1.09572	2.68779		-7.25959	3.20551		5.6544	2.54314
	-1.12429	2.20925		-6.39278	3.47954		6.27123	-7.30772
	11.0307	-2.70238		-7.23597	2.89734		8.16586	2.76641
	1.21736	14.5881		-7.96869	-0.597141		1.39568	-7.53034
	-2.57049	0.0671279		-1.47841	4.15381		-1.35797	-6.04841
	0.828272	13.9376		-3.03945	-5.35499		-0.718172	-5.49661
	0.946935	7.88951		4.27456	-7.2269		-0.07708	5.12111
	1.43004	-0.669111		3.80172	-4.94179		0.388675	4.39657
	8.92518	-9.07849		-4.97501	4.90511		9.56301	3.03811
	-1.64434	0.0869961		-1.63184	3.79352		-3.55728	6.26759
	-11.1151	-6.56526		4.2639	-4.81675		1.75876	-10.3016
	-3.55181	0.424223		-1.62925	-5.07799		1.3935	-4.72646
	-3.6176	0.663907		3.79549	-4.73144		3.44289	-10.2139
	-1.11827	2.71615		-6.20723	4.16457		-5.36103	6.67173
	-9.51229	0.630091		0.541633	4.24523		-0.141109	-6.3158
	3.17644	-3.43123		0.669313	10.8672		-2.79313	-3.30663
	-0.803151	13.0432		-3.64118	4.74346		6.45181	-6.98738
	-2.03376	2.24041		4.15169	-5.01716		-0.473914	-6.90648
	-2.23963	2.23967		2.04223	1.7323		-0.937032	-5.90041
	11.7738	-3.45976		-7.69534	1.5999		-1.97195	-1.65716
	-3.05878	0.687152		-1.76528	4.09476		-0.391353	-6.43707
	-1.71272	3.77792		-6.44633	3.73043		-4.61766	-0.396919
	0.3302	-11.3491		-4.84365	3.98003		-1.42863	-7.00062
	-2.10178	-0.48722		-6.52834	2.39567		-3.13375	-4.3818
	-1.69865	2.52203		-5.88034	2.34453		0.0637071	4.7399
	3.52732	-2.95604		-0.676343	3.83528		-3.00324	5.83239
	-1.97014	-0.099094		0.140718	3.32438		2.47278	-1.82908
	2.44837	-1.30739		0.264136	2.95242		-2.39416	-0.798865
	1.56031	-3.2581		-6.44065	3.71109		0.835855	-4.4865
	-9.86361	-1.28267		-0.289868	3.17086		-1.00214	-6.06737
	0.772688	14.5939		2.5314	1.35585		-0.702041	7.15071
	11.0356	-2.32333		-0.735695	-6.89211		3.62408	-6.09725
	11.6198	-2.01478		-8.08832	-1.06892		1.54993	-4.87272
	-10.0886	-0.593451		3.37273	0.726113		-1.60977	-6.49285
	-1.11495	0.461035		-2.92814	3.33565		-3.16012	-1.22136
	-8.26644	-1.74752		-6.28209	4.05063		-3.76438	6.39505
	9.25322	-8.36379		-3.55557	3.688		-2.92549	7.38225
	2.11863	12.9841		-4.84214	1.81146		-4.08679	-3.50594
	3.10971	-2.93075		-4.43342	4.67462		-0.559689	-1.333
	-2.232	1.59835		3.97537	-4.23886		-4.47938	-0.515699
	-1.19133	-0.389844		-0.0410621	-6.1588		-1.13562	-6.3769
	10.6405	-2.59702		0.139886	1.91516		7.87497	3.53536
	1.03292	14.1653		0.57987	2.54752		1.17337	-4.32648
	9.00713	-3.12121		3.54795	-3.68041		1.9671	-6.3294
	6.26695	12.9998		2.56282	1.09154		7.55152	4.86444
	-2.05324	2.4899		-4.47461	5.02188		-0.717757	-1.69282
	-8.86484	1.13559		-2.8396	3.66943		-3.13562	0.152753
	2.88599	-0.593276		-6.95317	3.45003		1.26759	-5.46772
	0.612945	14.0345		0.545824	3.10102		-4.09849	4.44521
	0.457485	-11.2036		-2.86531	4.14142		6.10044	-7.08939
	-3.48893	-0.455588		-5.2822	3.02689		-0.581394	6.11854
	6.26995	13.1193		1.61458	-6.38671		-1.0628	-6.80978
	9.6121	-0.616192		-4.78251	2.92167		-0.768007	-6.27192
	-1.96657	3.03016		0.279267	-0.0600167		6.04842	-6.43011
	11.4542	-3.41308		-3.20015	4.82425		-4.35259	-0.511035
	12.3087	-2.05114		0.885334	2.67128		-2.57969	-0.905305
	-1.66548	3.41593		-4.97691	4.14027		1.06066	-6.70739
	-9.66162	-1.36126		-5.38254	2.40909		1.25663	-4.78397
	-3.64065	2.42329		-4.14406	2.57619		-3.68696	7.30288
	11.5656	-3.28751		-7.17142	3.40838		2.22359	-10.7614
	-1.60803	2.69284		4.50929	-5.60787		-1.77097	-3.71593
	-2.03162	3.04347		-0.0228091	-6.87533		5.89949	-7.65236
	-1.67666	3.28498		-0.920314	4.64071		-4.9936	7.15306
	3.40932	-2.4896		4.59301	-7.28537		-0.220498	-6.06857
	2.80622	-2.32569		-1.9399	-6.81022		6.02652	-6.39764
	0.0267602	14.7053		-6.63172	3.24616		-1.10994	-7.30719
	5.75603	4.79109		3.47553	-5.56645		-0.281449	-2.09229
	-2.66999	2.35071		-5.51952	4.51274		6.16164	-6.73484
	1.22597	14.7179		3.84143	-4.67558		-1.37134	-6.36622
	10.3709	-2.49368		3.6232	-5.59559		1.38112	-4.13944
	-1.29874	2.91792		-2.53718	-6.71025		-3.33004	0.0551656
	7.22294	-1.4805		-2.05805	3.91198		-3.92538	-0.392463
	-2.48671	0.83562		-3.94107	2.52172		8.28742	3.61864
	-4.3872	-6.30765		3.25931	-1.80675		6.44855	0.501804
	0.52013	-11.2591		1.51401	-5.82008		1.45437	-4.48522
	-3.51439	0.469612		3.41366	2.40864		2.96926	-7.49021
	11.1525	-1.61651		-6.04105	4.25503		1.64742	-4.72485
	10.2645	-2.89947		-4.02558	3.2461		5.96791	-6.82313
	-1.87565	3.25369		1.59721	2.45379		2.21084	-5.86169
	11.5216	-1.97383		-7.77487	2.63194		0.341472	-4.5849
	-3.43102	3.27879		-0.284438	3.48141		-0.49271	-2.41607
	11.5991	-2.77984		-2.7818	-5.86565		1.25755	5.49499
	-2.52512	2.68105		-4.56445	4.58563		-0.379574	5.2236
	-12.7496	-6.77637		-2.72008	3.49367		-1.16294	-0.42213
	-1.14129	2.80375		-5.70103	4.8787		1.41111	-5.28375
	-0.702993	3.36746		-3.62559	2.56658		-2.72809	-2.86357
	-12.1581	-7.18985		3.6763	2.3646		-3.53392	0.0632391
	10.9301	-2.27835		-1.33571	5.22129		-4.23333	-2.97721
	5.27205	4.02188		-4.54977	3.43159		0.378929	-6.43967
	-1.88528	2.17123		-7.68745	-0.201764		3.11572	-6.72145
	-1.79922	0.0607446		2.54075	3.5455		-3.22783	5.85578
	6.42619	13.2724		-5.84331	3.79353		-2.07375	6.59384
	-10.5336	-5.3972		-4.68453	2.989		-0.576166	-6.33947
	10.7411	-2.74781		3.67915	1.74002		-3.6112	-1.53058
	-2.58509	1.42805		-3.87181	3.73909		7.54585	0.292801
	6.19734	12.9451		1.33089	0.328429		0.0650858	6.09947
	11.0339	-3.18315		-4.23867	3.41507		0.433582	6.20575
	1.63249	14.6953		-4.99502	4.51924		-2.48496	-1.0043
	10.6233	-2.31347		-6.00434	2.11437		1.70294	-4.573
	-11.0836	-6.41358		-7.2567	1.60904		2.11371	-6.1185
	-10.9171	-6.27913		-5.92424	3.08526		0.00343839	6.29391
	11.0349	-3.39354		-6.75868	1.49706		-3.76002	-2.50519
	10.178	-3.11035		-7.36321	1.74397		-0.620024	-6.8343
	-1.6333	2.95857		-6.81478	3.53905		-2.75276	6.72263
	10.5835	-0.547745		2.76004	0.704486		1.97378	-9.50523
	11.5955	-1.4873		-6.96103	3.47449		-4.53838	-0.476938
	0.527584	1.29909		-1.58736	5.27105		-0.364865	4.09332
	6.7831	9.88824		-7.83046	2.43019		-0.700999	-2.97002
	3.8489	-1.7042		-7.53697	2.60742		-1.35533	-6.60816
	-1.09901	2.94274		2.68252	1.28339		-2.92798	4.9844
	0.128823	12.5567		3.13542	-1.93066		0.760894	-5.22862
	8.4408	6.81628		1.06682	2.49901		1.70023	-5.20694
	7.07993	-1.36381		3.09107	0.00109333		-3.98805	7.93767
	11.5612	-2.4042		0.660757	3.03589		2.10395	-10.3578
	-0.926369	2.75723		0.914087	4.30308		-1.18826	-6.03903
	-1.62092	3.32681		-2.68557	-5.71679		-4.1642	-3.58875
	3.16062	-3.10859		-2.89911	3.21097		-2.3014	0.0158587
	0.17693	12.3281		-7.59875	-0.773057		3.27044	-10.1689
	11.3379	-3.57529		-0.69454	1.0301		-0.174481	7.00897
	-2.01101	3.17856		-6.30775	2.51721		-3.7948	-4.46948
	11.9413	-1.57588		-8.18685	0.814978		0.909078	-3.84711
	9.2737	6.63136		-0.154034	-7.39015		1.54938	-4.60439
	-1.16847	0.73998		4.76682	-4.93277		-0.627978	-6.19563
	4.14673	-1.89699		-6.06921	2.29735		1.24906	-5.05684
	-0.10519	1.22287		3.40692	2.15194		-0.956352	-6.01837
	1.44804	-4.16583		-2.82493	4.91436		-4.91104	5.6209
	-0.973561	3.58536		0.0254218	4.48036		-4.27343	7.0657
	-7.87207	-3.8777		-2.07699	-4.818		-3.08856	-3.06713
	-3.0454	2.92642		-4.96194	5.15208		0.73985	6.00415
	11.2253	-3.027		-1.62546	5.16139		-1.37728	-6.61514
	-2.07592	2.53854		2.47931	-0.338582		-1.47811	-2.26976
	-1.52203	0.258181		-2.34642	4.40832		-3.99483	0.206325
	0.723424	14.1653		2.03171	2.37842		-2.97175	6.40355
	11.804	-1.36979		-2.56938	-5.32167		-0.63689	-2.02229
	2.22456	15.2839		-3.0117	3.13416		5.32807	-7.3763
	8.96012	-7.81602		2.24277	2.60576		5.35232	-7.89836
	0.508443	-4.03024		2.97505	2.51843		-2.54487	7.82434
	10.3483	-3.04081		-7.11747	3.18716		-0.468046	-6.2346
	-0.760742	2.73729		3.85117	2.0215		5.22385	-6.11848
	1.22103	14.3836		-7.53485	1.60053		-0.512995	-1.64414
	3.24278	-2.71167		-4.70043	3.1963		-0.743015	-5.82182
	9.34985	6.59383		0.493405	-0.392866		2.88716	-9.04452
	-1.35993	0.090225		1.06359	3.26394		3.85435	-7.08413
	-1.60661	3.50821		3.7953	-0.678691		3.62538	-3.71243
	-4.44646	-6.8343		-6.10501	1.83452		-1.03238	-1.80003
	-3.05834	1.86466		-6.99983	1.78665		2.22584	-5.33996
	-1.99595	-0.06808		-3.09011	3.67762		4.18349	-7.29372
	-9.45664	0.770897		-0.943406	-5.82775		-3.07879	6.7448
	6.86473	9.93698		-6.37209	4.68967		2.26944	0.206963
	-2.44944	2.29301		-2.3494	4.57226		-3.39202	-0.257512
	11.7812	-1.78787		4.67852	-7.68792		-0.409271	-1.42782
	-7.14707	-6.79999		-2.831	2.67071		-0.692035	-6.65011
	11.189	-2.40296		-6.54941	3.80332		-0.0307454	-6.07032
	-1.76329	3.24892		-8.05176	1.79039		-1.69626	-5.90525
	-1.74717	3.1033		-0.846683	2.18672		-0.268694	6.80188
	1.2492	14.3868		3.65349	1.09158		-0.280887	5.15191
	-0.756604	12.9871		-0.98236	4.72617		0.958259	-4.6614
	-9.55503	-1.52597		-0.591592	-6.35064		1.37687	-4.87425
	-1.57684	1.63325		-0.6541	4.50959		0.353598	4.11626
	10.6749	-2.20875		-0.00870257	1.35522		5.92164	-7.59173
	-2.47225	1.2274		-6.73575	2.45451		-4.04225	4.79201
	-1.51228	3.22856		-1.11129	2.83085		-1.17746	-6.17142
	-7.09728	-6.01939		-2.35307	2.72311		-0.307528	6.16309
	-9.50833	-1.43347		2.65756	-1.58947		-0.191215	6.49694
	1.54819	14.3244		0.255484	3.0059		0.915872	4.95169
	11.9337	-2.30524		-2.61456	3.89135		-0.433289	-6.17693
	-1.39883	3.17235		3.90172	1.40458		-0.950935	-5.91503
	10.6444	-1.52369		3.27866	-0.329608		-0.85604	-1.68355
	10.0455	-2.95769		0.955926	2.99552		-4.09694	-0.649716
	9.25791	6.56608		-5.87271	4.56231		1.19106	5.44478
	-2.13115	3.45992		-6.38325	4.04781		1.36026	-7.74638
	-10.6409	-7.36278		-3.69483	2.65743		-1.80249	4.77184
	-8.81455	-1.04667		2.5469	-1.15796		1.44006	-4.58884
	11.8108	-3.07624		-5.91368	1.81959		-0.558536	-4.78381
	2.65206	-2.05314		-5.32347	2.26038		-0.73314	-5.89096
	-5.18795	-8.3494		-0.909681	3.75276		-3.32245	-4.21444
	-2.91925	0.798797		0.210784	3.70792		-3.18081	-2.17718
	10.4002	-1.34881		3.04874	2.36037		0.803116	4.79792
	-1.70024	3.02831		-7.7192	2.63617		-2.56809	-0.566559
	-2.9364	2.29423		5.14557	-6.17183		2.70963	-9.63545
	-2.02966	2.82972		4.318	-7.27399		-0.727705	-5.10799
	11.2759	-3.56357		3.01664	1.40602		-0.632203	-7.20404
	11.2199	-2.48765		0.233546	3.94211		-0.300456	-5.94377
	11.7587	-2.73806		3.72887	1.37637		-0.381148	-1.54365
	-1.10272	3.42716		-0.503616	-2.84756		1.10336	-4.58938
	11.7944	-3.26794		-6.287	4.20025		0.952527	-4.64005
	-0.0883485	13.6719		1.73	-1.19177		3.0951	-6.34591
	11.4398	-2.90391		-1.53277	3.03253		6.29576	-6.85126
	-1.45167	2.58463		-3.20876	-5.83587		0.453192	5.46872
	-6.65729	1.26518		-6.51356	1.36588		4.94837	-7.23117
	10.5688	-3.0848		-1.71771	-6.34916		1.20246	5.03528
	11.7652	-1.63088		-3.51256	2.6901		-1.49103	-2.38735
	-1.97913	3.93179		3.25902	2.47287		6.37473	-6.85025
	-2.47696	3.87742		0.706325	2.73308		1.49606	-5.20183
	6.39033	13.3551		1.22403	3.14748		-0.4355	-1.35602
	8.62827	-8.8013		-6.50766	0.748555		-4.38345	6.94788
	6.21309	12.9884		-6.7636	1.27938		1.63896	5.68486
	11.7784	-3.49186		3.51028	-4.79326		1.18887	5.49343
	1.40713	-0.133352		0.324184	3.0761		1.56162	-4.90449
	-1.11364	12.6659		-0.505278	3.11765		-3.06397	6.32169
	1.25178	-0.0773482		-6.03579	3.47735		5.17264	-7.31573
	-9.92317	-1.31169		-7.69249	2.84395		2.0553	-9.61923
	10.5454	-2.44369		1.14726	2.64237		-0.971395	-1.51583
	10.7823	-2.38363		-4.41366	-0.220521		1.94542	-4.93727
	6.74573	9.29991		-4.98645	3.49156		-4.75482	4.32037
	2.92306	-2.6516		-0.435104	3.0297		-1.05411	-5.81865
	11.7702	-1.8559		4.55993	-4.65818		-4.07432	-0.147362
	-0.394215	-8.59581		-5.37328	3.63598		-3.89799	6.51152
	-10.4601	-7.50861		-1.1507	2.55781		0.17826	-2.20249
	7.82775	5.92578		-6.00632	4.17417		-5.44348	6.14496
	-1.56693	2.36075		4.16026	-4.94016		0.747513	-5.42487
	4.11471	-3.11832		-0.873885	-0.56258		1.84013	-4.70931
	-1.45766	3.61618		-0.2181	-5.57728		0.29975	4.98581
	-9.07635	0.673514		-1.13305	3.28086		-5.44175	6.98834
	11.0734	-2.32976		-6.52068	2.02617		-2.35759	4.93309
	11.473	-3.3246		-5.69894	4.45086		1.14691	-4.26659
	0.268312	12.5355		3.14802	-2.75275		-1.44265	-3.85128
	4.47599	3.7555		2.67726	2.62548		-1.11926	-6.46953
	1.14826	-3.61291		3.04769	-3.21753		7.55926	4.19456
	10.2612	-2.12604		0.893467	4.02071		6.48147	-6.7527
	-1.57074	2.51328		1.1389	-6.23363		-3.99805	7.08682
	11.337	-2.8998		1.67479	2.29786		1.27545	5.17035
	-1.67653	2.86169		-6.09362	1.84276		-1.56201	-6.14576
	-1.83844	2.45397		2.24039	-0.391119		1.24813	-4.09885
	-1.59938	3.11966		4.75397	-5.28767		-0.635124	-4.63636
	-6.8216	-7.67442		4.0961	0.924141		-0.120273	-1.46068
	3.01201	-2.32375		-4.75499	4.20601		0.372446	4.60652
	11.913	-1.94943		-5.0458	4.2325		-3.72615	-3.1585
	-2.19111	3.7822		-4.30256	5.14453		4.82105	-7.09503
	-1.82383	4.26548		4.04515	8.20876		5.80107	-6.95038
	-9.41453	-0.181545		-4.30546	4.18574		-1.18286	-6.45125
	9.24801	-3.05975		-6.00285	3.35781		-0.0403297	-6.0437
	10.5316	-2.22385		0.776255	3.24853		2.74962	-9.08581
	3.66908	-3.60148		-6.82653	3.00146		-4.32078	-0.421983
	10.6456	-2.77025		-1.2134	3.59868		-1.27989	-1.48516
	10.7635	-3.09446		-5.6689	1.96504		-3.86403	-2.65109
	10.6049	-3.24348		-3.27061	3.22616		0.111396	5.46831
	-1.5336	2.4541		-0.0836086	2.78704		-2.82395	-2.9848
	1.87852	12.8732		-0.243411	-6.08465		-4.24081	6.75321
	0.421693	12.2854		-0.3326	3.32616		0.530386	4.88668
	-2.09286	3.55545		-5.98498	4.51867		1.77508	-5.94541
	1.47699	14.4097		-7.7968	1.59313		3.41991	-2.33876
	-1.84368	3.53197		-6.14271	4.50165		-2.62003	6.39945
	10.2244	-3.33865		-6.34785	3.69917		5.91982	-6.65444
	-2.83285	1.2797		-6.92938	2.30512		-2.33089	-2.65818
	11.0089	-2.07541		-0.100405	2.53844		7.89863	3.72096
	9.08337	-3.33124		0.380388	3.45042		-1.26905	-1.44789
	-1.68755	3.07089		3.91171	-4.09474		-0.684626	-4.14129
	-2.47625	3.54484		-0.146958	-7.02675		-2.22688	0.0666942
	-0.279852	-8.67503		3.92542	0.20716		7.26545	0.238308
	4.54576	3.72498		3.58037	-5.18286		-0.567459	4.38516
	3.51417	-3.88975		-4.28654	3.3511		-0.194167	-5.78941
	1.60819	14.7975		4.07012	-4.6707		-0.756943	-5.72354
	8.86035	-9.17055		-4.51633	0.874742		1.27215	5.73307
	-9.79357	-3.80422		0.0206177	-6.51677		-4.3636	-0.393421
	4.19938	-3.02777		1.16416	3.41067		-2.28178	-1.65085
	1.07042	-0.937429		3.27601	1.43891		-1.73275	-6.38214
	-1.06962	3.22671		-2.80627	4.62327		1.2684	-4.53959
	10.7499	-3.58599		-7.76629	2.43351		6.29843	-7.26147
	-2.07941	1.25034		-3.2964	-5.56262		-2.06206	-2.89073
	6.64916	4.26104		-4.27259	4.95836		-1.0878	-6.23389
	-1.10347	2.6284		0.409654	4.60068		0.151785	6.12141
	-1.79092	3.20132		-2.40982	3.63149		-1.15581	-6.32663
	-4.41602	-7.18377		2.03857	2.55268		2.16612	-10.812
	11.5248	-2.6832		-7.93839	1.64898		1.62733	-4.31624
	1.26444	14.6021		-3.32914	2.87916		2.45199	-3.34865
	12.2333	-2.73434		-6.59954	3.90356		-3.78711	-4.03262
	3.93011	-2.25036		1.32298	0.696702		1.2121	5.62766
	10.6546	-3.24035		-0.796372	-6.86882		-3.63305	-2.98481
	1.00251	13.4086		-2.07463	4.38373		-0.328856	-6.06463
	2.77212	-3.19465		3.24346	-1.18633		0.507909	3.96312
	-1.45915	3.91099		-1.4228	4.2576		-5.39272	4.94304
	1.03511	12.5315		-5.64803	1.90349		0.863757	5.37847
	9.73892	-2.75293		0.664942	-6.82133		-3.62936	-2.69277
	1.33946	14.6746		-6.48813	3.62039		4.02217	-4.28937
	3.22344	-3.11456		-3.0045	-0.187373		-2.06093	-5.35257
	-7.9244	-3.84563		-1.0838	3.84252		-5.47636	6.05678
	11.0257	-2.66736		-0.489038	-6.37802		-2.63062	-1.37754
	-1.0583	2.95774		-3.02108	5.13985		-5.10882	6.74184
	10.359	-2.78101		4.08727	-0.975473		-3.16001	7.72445
	10.4043	-3.60023		-0.317961	4.54896		-1.91375	-5.43837
	8.43908	5.03041		-5.91417	1.86708		0.780969	1.47647
	4.80462	3.62173		-2.49826	4.1676		-2.96036	-2.18613
	4.75715	3.6689		-6.63152	2.06899		6.14878	-7.04163
	1.30257	14.3749		-1.06103	4.80242		1.09259	5.51716
	3.01151	-2.17237		-6.97596	3.25398		1.76788	-4.73951
	6.93869	7.14584		-0.993051	-4.60045		-1.42202	7.64153
	1.06661	-3.56024		0.99729	10.6084		-3.47867	5.20554
	-1.03997	2.323		3.49799	-1.29326		-2.69505	-0.612993
	-1.12601	4.02831		1.46762	2.79091		-2.98079	-2.51077
	-2.24161	1.98513		-6.59561	4.14613		-2.88234	0.015484
	-1.47282	3.56563		1.39678	3.9889		-0.679495	-6.43816
	-2.30773	1.54836		-2.50278	4.83508		-2.51228	-4.87388
	10.4063	-2.85762		-4.88526	3.23638		-2.37502	6.93598
	3.05252	-3.52704		-0.167449	0.64456		-4.36604	-0.228119
	9.91154	-0.979759		3.6859	-5.28552		-2.80144	6.28182
	0.769312	0.139585		3.76907	-5.52801		0.040438	-7.61973
	9.01033	6.60921		2.04527	2.27573		-0.951576	-5.89084
	2.73259	-3.51239		-1.02933	4.33544		-3.35333	-2.22104
	10.1639	-2.42023		-6.69834	3.76555		-1.03838	-2.6592
	10.6378	-2.63759		-5.62487	1.67151		-0.956442	4.87757
	-1.26557	2.84993		2.4923	2.2614		-3.37846	-2.80943
	-2.13051	3.37182		2.31072	-2.97277		-2.39058	-2.6992
	-1.78191	2.72026		3.81882	-5.61684		-2.25069	6.44611
	9.2912	-3.28261		3.23651	2.19755		-3.55291	7.12593
	-1.21457	2.81783		-5.7026	4.32725		5.12939	-1.7223
	-1.85984	3.15791		0.39796	0.982399		0.318205	-5.97678
	7.33017	6.09419		0.708179	-7.18154		6.53474	-6.5888
	5.20216	4.77678		-6.53858	3.60141		-1.09123	-6.98896
	6.74575	10.0437		1.31035	-4.84683		-1.56296	-6.43308
	-2.90528	1.67126		-6.20329	1.42797		6.24246	-6.09623
	1.27825	14.2036		3.21287	-4.78537		-0.503888	-5.58515
	11.3385	-1.81975		-7.35841	-0.157549		-2.52603	-1.73187
	-1.83493	3.78451		-2.36824	4.52219		-3.59154	-1.83601
	3.98837	-4.09755		4.65394	-5.14468		2.76467	-8.42041
	-9.87928	-1.04283		-2.03892	2.25746		5.99091	-7.63334
	10.6826	-4.26092		-2.1242	-5.64886		-4.29789	7.08202
	0.852031	14.1469		2.51714	1.56304		1.12798	-4.32388
	1.59823	-3.69307		-5.16993	4.14546		0.995726	6.35849
	-3.4933	-0.655105		0.640093	0.149046		-0.563837	-6.37783
	10.5054	-3.29229		-4.49145	3.92141		-3.23921	5.60945
	0.503583	13.93		3.27845	1.9081		0.371812	7.02517
	11.8996	-2.56052		-7.21891	-2.38309		-3.37612	6.66682
	-0.237537	13.0488		1.84864	-0.453275		-4.70285	7.77151
	4.04783	-4.22164		-6.2475	1.94567		-1.40442	-1.71383
	-0.366535	-8.63449		-6.14613	2.86799		-3.74695	6.22654
	-1.15586	2.07487		2.16755	-1.13978		-0.571896	-6.07673
	11.3842	-3.37707		0.0727433	2.68628		-2.30643	-4.93347
	-9.91014	-3.80632		-3.3213	4.71741		-3.34955	7.2516
	1.07027	14.6386		2.4299	2.42535		-1.11354	-6.13078
	-1.88676	2.25933		-0.588865	2.9604		0.993003	-4.6296
	-8.86775	-2.96888		2.03805	2.11233		-0.451282	-6.26444
	-0.718598	13.3259		-6.18597	2.42522		1.96158	-1.43691
	11.0545	-2.42546		-2.54922	4.71441		0.29502	6.92524
	10.2011	-3.73539		-4.95625	1.88957		0.336772	-4.97253
	-1.59428	3.86465		3.87467	-3.87651		-1.72533	-1.2009
	-2.50339	2.57867		-2.70251	4.45879		-0.282584	-7.16555
	0.594504	-2.10085		2.2403	-1.67563		-1.52579	-6.68643
	3.53976	-2.44927		-1.69072	1.64334		6.56502	-6.80415
	9.98792	-3.33032		1.78138	-6.42459		-0.364357	-6.63979
	0.510915	13.8617		-0.609197	-7.04901		-1.38216	-6.77979
	3.05682	-3.10186		-1.38056	-4.91544		-2.98377	-4.76374
	9.13637	5.98025		4.19853	-3.78569		-0.525752	-6.08747
	10.9573	-3.63907		-6.70916	1.20787		-1.27231	-7.40634
	3.4081	-2.05443		1.27163	-6.93476		-3.30105	0.267315
	3.13893	-3.16121		-3.64883	2.9914		-2.35648	-2.39439
	9.27723	-1.18124		-5.56981	4.41282		-1.0705	-6.75676
	-3.41481	1.78705		2.73539	0.0821585		1.32072	-4.01981
	10.5922	-3.78518		-0.267407	3.28735		-2.1431	5.79118
	-1.05414	3.27985		3.59836	2.31895		-2.91556	7.7446
	11.7598	-3.42233		-0.683271	-6.61966		1.26454	-5.19571
	9.0093	6.4966		-5.38717	3.37802		-0.169559	-6.88081
	-1.47569	1.97843		-6.35605	3.9019		-4.40977	-0.658012
	1.52034	-3.69315		2.68187	1.47563		-3.44583	-2.96195
	10.1265	-3.03288		-7.71285	1.97505		6.17177	-6.36837
	10.358	-2.51203		-2.71955	1.66774		-3.8605	0.0815369
	-2.74765	0.701445		-3.4285	3.81145		-3.28481	-2.67855
	-2.71968	1.42135		-3.32704	5.04945		0.787674	-6.4363
	6.08041	13.0582		4.55592	9.41078		6.07857	-6.3408
	-2.7537	3.22776		0.463799	3.07583		-0.807861	-2.41157
	-1.15828	2.66082		0.516204	0.696436		-2.47409	-1.23056
	11.5577	-3.83668		-7.79252	1.24074		2.41362	-10.5002
	-3.17065	1.37833		-1.25762	4.33686		2.42709	-5.2607
	4.28459	4.15549		-0.127657	-6.16745		-3.80925	7.55435
	-0.5707	13.6987		1.99671	1.17126		0.708186	1.44785
	-2.18822	3.22556		0.264532	11.3282		-5.66087	7.04881
	-4.71774	-7.47785		-6.14507	3.12831		-2.8608	-2.30136
	-7.74044	1.22444		2.43515	1.55561		2.37523	-5.9639
	-4.78908	-7.67697		-4.21139	3.64198		1.32254	-5.13882
	10.6327	-3.63496		-1.13202	-7.07498		-2.54174	6.66234
	-4.12203	0.926146		2.89445	0.0669479		-3.77382	-3.68476
	10.4722	-3.02163		-7.62119	0.284924		-2.60917	-2.13177
	-1.55706	3.23564		-1.83394	4.04476		0.838998	-5.77653
	-2.6526	2.52078		3.07608	2.05231		-1.10669	-6.12132
	-1.73586	0.429738		-7.16888	2.39623		-3.70378	6.79165
	2.56884	-2.29219		-6.4613	3.62368		-3.7994	5.73014
	1.11318	14.1377		-5.29262	4.61804		-2.1865	-1.9473
	10.0404	-3.68582		-4.74575	4.29223		-0.969095	-0.9032
	11.3116	-3.05677		1.80662	3.17085		6.62912	-6.72009
	-8.33645	-1.9763		-3.89196	3.24459		7.48817	-0.873287
	-9.54551	0.80548		-1.92718	-5.03106		-2.40782	5.70267
	-1.11896	3.00026		3.19763	1.38021		-3.20282	0.057982
	9.5229	-2.1761		1.91507	0.462453		-4.51265	7.04697
	2.17815	12.8536		1.05436	1.48222		-1.63824	-2.38156
	-9.5992	-4.842		-2.04222	3.43462		-3.03638	-2.69511
	-1.82783	3.34835		3.05399	-0.840395		-2.72578	7.34054
	-1.34049	2.30592		-2.75234	-0.12873		5.94672	-6.1966
	9.94712	-0.488215		-7.59998	2.79229		-1.61829	-6.6643
	3.52979	-3.79524		0.227007	3.05965		-0.821718	-5.77814
	11.4401	-2.45696		4.50067	-5.75054		-0.626518	5.27533
	-1.98423	3.84243		4.15788	-4.6939		-3.78171	-0.423323
	11.5848	-3.42781		-1.48017	3.71926		-3.61575	-3.18391
	1.03467	13.5195		0.332827	3.19959		-3.3232	-0.3717
	1.14404	0.241743		-2.84459	-5.31841		-2.78997	-1.33559
	3.47035	-2.85236		3.71714	-0.905339		-0.780346	-2.30779
	2.84209	-4.42217		1.07229	-7.14422		8.05733	3.5039
	0.548874	-1.53943		-1.52875	4.52212		-3.04764	-0.094268
	1.0102	14.2651		-2.73767	-5.94619		0.709452	-4.92123
	3.77666	-2.48642		2.63686	3.47947		1.04604	4.60377
	11.2664	-1.68288		-2.6049	-7.21739		-2.75467	-2.03856
	11.3186	-2.09455		2.74227	-0.813088		1.4762	-4.37148
	-9.74314	-1.39971		-3.32517	4.24701		-0.90629	-3.30786
	3.16088	-3.09214		2.39574	3.59589		-1.72114	-0.929712
	-1.20499	13.9484		4.19322	-7.79634		-1.45398	-1.8094
	1.27847	-3.58422		-6.09881	2.42834		-2.7437	-3.23883
	-1.57488	-0.199567		-2.56696	2.79537		3.8097	-2.65895
	-1.53052	2.16324		-5.6797	2.76567		-0.568582	-6.94593
	0.812426	14.4011		4.04571	1.52514		-3.90332	-1.03697
	6.88316	7.79365		-7.55555	1.12348		5.74556	-6.83686
	-2.39231	3.02019		2.40863	-1.12421		-3.09836	-3.75428
	8.85367	-3.30593		-3.70426	4.14779		1.55325	-6.39175
	-1.94665	1.76994		-1.35662	1.82344		6.50911	-6.57494
	-1.37518	0.325225		-6.32953	3.40551		5.52908	-6.87042
	-1.26237	3.06584		-5.24192	1.8926		-2.05707	0.518146
	-0.890637	2.89764		4.56259	-5.92258		-2.75762	-3.21497
	10.4602	-2.71246		-0.158358	1.41877		-3.75494	-2.62311
	-2.93464	2.36592		-4.88531	3.98321		-1.99358	0.332393
	2.0944	15.1973		-5.76824	4.33008		-0.799087	-5.93826
	-1.00879	3.17494		-1.45507	1.11457		6.17921	-7.03079
	3.84447	-1.91947		3.81779	-7.46304		1.49566	-4.19311
	3.28604	-1.64297		5.04617	-6.69856		0.795368	-6.30442
	-0.921985	2.77082		-2.85766	-6.17714		-0.300605	-7.69926
	10.5999	-2.86641		-4.40644	4.94683		0.569175	6.50601
	-3.13689	2.80053		-5.72375	3.11451		7.71882	0.458906
	10.8231	-3.0662		4.98121	-5.66554		1.85319	-5.96368
	-3.00741	2.1497		0.262067	4.08143		-1.07533	-6.01014
	-1.87882	2.99632		2.35199	1.02307		-3.16188	6.99094
	-8.89298	0.236577		2.78753	-2.08618		0.203164	-5.51941
	11.1697	-3.48307		2.75702	0.938129		1.68959	5.43802
	-0.660314	13.2525		-6.51852	1.94645		-3.43836	-2.81188
	-1.15959	2.61234		-3.6625	4.74977		-3.89313	-1.41037
	-3.00571	1.00526		4.06773	0.148616		1.30449	-4.1415
	-1.0969	3.10413		-0.600264	-7.07478		0.642307	4.43552
	10.6886	-3.51935		-6.00322	3.53587		-0.0806927	-6.28656
	3.96129	-3.00678		-6.88429	2.5403		7.40179	0.321714
	10.6511	-2.58621		0.902903	-7.26871		-0.311287	-2.92025
	-1.17942	13.1489		-1.88055	3.69234		1.33614	-4.62996
	9.92068	-2.38008		1.54678	3.77627		-0.702048	-1.88978
	-2.07663	2.92067		-5.20035	3.66129		-1.69594	-2.32467
	9.80728	-2.29032		-2.64383	-1.32093		9.76737	3.1653
	11.1209	-3.93737		4.07398	-6.63396		5.17632	-6.3268
	1.30593	14.509		0.444395	3.27036		-2.49792	-0.180742
	6.64314	7.11324		-3.18956	2.78699		-0.149841	-2.59956
	10.5611	-2.88931		-0.305893	2.03711		-3.27082	-3.50766
	-1.4777	0.495114		-0.303925	-6.45357		-2.31036	6.27547
	1.22965	14.6434		-3.80402	2.73269		1.65325	-5.50577
	10.2655	-2.89382		0.417826	4.6582		-4.62323	7.702
	5.93257	9.13045		0.204428	1.69482		-0.952889	-6.57126
	10.5458	-3.16184		-0.614037	3.53361		-2.28239	5.86766
	-9.30362	-2.00941		-1.22472	-7.41584		-1.48497	6.44525
	10.359	-3.6436		2.619	0.6997		-0.979738	-5.90808
	9.81433	-2.10229		1.1025	2.65271		-0.339059	-6.13566
	6.11749	4.3097		-5.25893	4.13864		-0.44351	-7.12808
	-2.5625	1.49311		1.5488	-0.0207693		-0.99808	-6.74529
	3.23405	-3.11535		3.48869	-1.38016		-2.90134	-1.52445
	-9.95633	-1.0285		-7.28855	1.04519		4.7089	-7.29647
	7.94806	-1.12479		-5.38622	4.73038		0.398375	-3.10015
	11.4163	-2.93736		-6.76712	2.30817		3.64585	-7.15852
	8.54924	-3.03757		-6.33294	2.13337		-0.168136	-1.90984
	10.8843	-2.59242		-5.27453	1.95788		-2.54984	6.85611
	10.659	-4.03333		0.884169	1.48699		-3.36072	-2.97256
	-1.81164	3.98263		4.35827	-4.45154		-0.76093	-6.12837
	8.93498	-3.15947		3.65863	-0.740949		-2.97743	7.0887
	2.81897	-2.38817		-0.382996	-6.83131		-3.72482	7.98092
	2.6775	-2.73954		-0.958248	-5.5765		-0.328267	-2.84356
	-4.86075	-7.20425		-4.23175	2.99874		0.247538	-6.14309
	-3.35254	1.25258		-0.280579	1.76801		-3.32891	6.88702
	-10.2105	-6.1207		-0.559185	2.73844		1.29923	5.84709
	10.0726	-2.30652		2.84192	-2.46609		0.18536	-5.4782
	-1.9433	3.52174		-0.723848	1.48835		1.18164	-5.53199
	1.81507	-2.03891		0.582287	3.4561		0.722341	-3.20141
	-1.85471	3.00442		-5.51954	3.16869		-4.20831	7.69903
	-10.2746	-6.09309		-1.48015	2.57364		-1.75993	-0.358206
	11.2412	-3.14522		-5.12746	2.56001		3.36068	-6.90076
	10.9958	-2.9117		-1.96872	4.06767		-1.23817	-6.30966
	8.38702	-3.06792		-0.81299	2.88603		-0.84112	-6.4933
	-2.13424	3.44631		3.75081	0.538809		-4.10968	-3.92448
	-2.85203	3.21688		-2.89126	-6.39202		-3.0009	-4.13871
	-2.31382	3.64144		-2.64715	4.70054		-3.12074	6.37502
	-1.65383	3.70325		4.40023	-0.0542027		6.18178	-7.23883
	7.44244	-1.32452		-3.57572	5.4028		-1.62886	-5.1895
	9.17472	6.70486		0.585286	-6.05587		0.970849	5.96367
	-3.23746	2.64612		-1.45416	2.94056		-0.141152	6.64761
	-1.01702	2.33581		2.38981	-1.57566		-1.55933	-6.01805
	10.7508	-2.25489		-7.24479	2.18543		-2.16124	0.00828567
	10.987	-3.26985		-4.0746	3.85469		-1.88565	6.92374
	-2.32852	1.94199		-7.43013	1.2043		2.16698	-9.44842
	11.1855	-2.57839		-8.06861	1.54176		-3.9513	-0.0344783
	11.3239	-3.5323		-3.51104	2.64912		-2.25223	-1.9997
	9.62198	-2.80616		2.4631	-1.60166		-3.25233	-0.0487923
	-1.66323	2.9897		-0.815782	-5.85019		-3.65769	-2.31056
	0.786864	-3.53674		-2.87234	1.17994		0.414139	-6.48037
	-0.17072	1.6992		-4.13604	4.53988		2.68115	-6.44825
	1.73962	-0.527413		-4.90102	1.61195		-1.59859	-6.36681
	-1.81642	2.87427		0.0245998	0.481769		1.77731	-4.58165
	-2.14133	0.275885		-0.777385	1.1617		6.90591	4.66353
	10.4957	-1.81081		-5.16679	2.73022		-0.995555	-1.28142
	-3.28124	0.586439		-5.27904	2.80194		-3.47744	4.70902
	9.10342	-0.453363		-7.63112	1.17108		7.97337	3.32232
	-2.6074	0.642638		-2.53432	4.47075		-2.84889	-1.20875
	0.440305	14.0041		2.34242	-0.256074		0.519028	6.94419
	11.8715	-2.048		-5.73575	1.8917		-4.10568	-2.79662
	2.19496	12.9691		-7.26903	3.318		-0.780677	-6.50622
	-9.84765	-1.18869		1.47656	2.76944		-0.157735	-6.30593
	6.21478	4.24135		2.66079	2.14864		-5.39245	7.09905
	1.05363	-3.76834		5.2547	-8.10546		-1.10373	-6.34321
	-2.44574	2.00974		-3.38271	4.53761		-0.532021	-6.95961
	-1.20674	2.82628		-0.298968	3.10032		6.22818	-6.38559
	-2.35377	2.10252		-1.37844	3.71437		7.37095	4.52692
	5.72998	4.30887		-8.25075	-0.381346		-4.95847	6.02156
	-1.8926	3.19241		-0.226275	-5.91764		8.35938	3.95304
	8.77749	6.20182		-6.24721	0.984178		-0.48392	6.1499
	-1.92454	3.3266		-4.1611	1.63162		0.439163	-7.87824
	3.18595	-2.81775		1.57379	-4.11471		-2.20906	-2.57169
	11.4488	-2.45405		-7.70733	2.55354		1.98815	-5.6201
	-1.04761	2.81043		0.342389	-6.53099		-1.95997	-1.06719
	11.88	-2.38963		-4.65409	3.23621		-3.17228	6.375
	1.21433	14.9153		-7.8769	2.38867		2.80492	-8.2491
	10.2917	-0.218204		4.53553	-7.19809		-2.38939	-0.862723
	-4.46388	-7.24906		-5.20558	4.14192		0.321367	6.39188
	-1.94142	3.31486		-0.256843	-5.01219		-3.21077	-1.36072
	3.64546	-2.29477		-8.68064	0.146879		-3.29838	0.0523421
	-5.73254	-6.03204		4.21697	-5.14408		1.21843	-6.79003
	-11.4001	-6.31128		3.31786	2.60904		1.02605	4.2614
	-1.65725	3.31066		0.563472	2.49455		-0.837826	-6.52077
	-0.992823	2.86261		-5.84827	4.47362		0.798912	-4.64967
	-2.22332	1.16918		0.964343	3.21689		-0.32016	-5.19611
	-2.40332	3.13354		-0.543348	-1.30883		-1.70538	-6.38204
	-1.54881	3.11187		-6.29449	1.45267		-0.178079	-5.13885
	11.0605	-3.24371		-2.11315	-6.97591		0.834939	-4.03598
	-0.473088	13.3289		0.214917	-6.70658		-0.337433	-2.72772
	-2.47284	1.97018		-5.59911	4.63826		-1.81052	7.73475
	1.4453	0.0791056		3.70023	-5.34623		0.558891	5.47128
	2.47928	-1.81322		0.157225	2.8698		-3.21438	-2.07153
	-2.43418	1.40122		-2.35045	-6.25057		-4.11637	-2.90523
	10.1777	-3.31196		-5.14508	2.02725		-0.746323	-1.88364
	7.40117	-1.39264		1.04248	2.20242		-0.115302	-4.85063
	-0.671753	13.1245		2.61348	-5.57621		-0.142205	-5.04236
	-1.86301	3.08331		-5.84052	4.13247		-5.13493	6.71377
	-1.57382	2.37141		3.97712	1.49425		7.57209	0.668446
	9.14506	-7.98311		-2.09088	-5.60757		-3.27534	6.86118
	-2.35964	3.2297		-5.00866	4.70181		0.598579	-3.93032
	2.98089	-3.52281		-2.50119	0.775782		-2.75056	-0.318457
	-1.78275	3.83882		-2.21401	3.4897		-0.615734	-6.0845
	-1.02829	2.80067		-7.66335	1.50767		-3.03413	0.213483
	-2.38549	1.93448		0.597171	3.39329		1.23206	-5.28982
	-1.99681	2.57467		-1.41173	1.23678		2.3904	-9.73247
	2.34449	15.3118		-1.26338	-4.96914		3.2305	-6.68736
	-2.26511	0.219189		-3.6272	3.85967		3.21067	-2.09953
	10.1429	-0.344864		-2.59247	5.09482		1.24271	-4.79568
	-5.36874	-7.73226		-1.71561	3.97041		-0.463991	-2.32433
	10.6834	-2.56138		0.278591	-6.6205		1.50188	-4.72581
	11.4534	-2.85915		-2.33624	4.28486		-2.80191	-2.83438
	-2.33053	1.2868		-5.28317	2.67116		5.76514	-7.39402
	-3.34915	-0.0792633		-6.8049	1.85475		-2.74377	-3.2411
	1.21078	-1.32176		-7.23803	-0.443481		-0.286685	5.11998
	3.51476	-2.25869		3.9561	-4.4596		1.25726	-4.3595
	11.899	-3.26119		-6.83929	3.76026		-4.11164	-4.16254
	1.47913	-3.64071		-7.46799	-0.256597		-0.550942	5.74887
	-1.68665	2.40877		-4.33114	4.20375		1.3828	4.89395
	10.2748	-2.74955		-7.6305	2.9871		-0.31955	-5.19217
	1.14077	-1.83741		3.77337	-1.20655		6.66254	-7.15275
	-6.68254	-5.73873		3.15251	-1.43503		-3.36388	-0.647982
	3.45684	-1.19868		-6.15593	4.46124		-0.908834	-2.23214
	8.95292	-3.1004		-3.23595	4.52323		1.5067	5.79737
	-0.101048	-12.3061		-2.11629	4.4867		-0.932585	5.15615
	1.43745	-0.0719431		0.789071	-4.1184		-1.53297	-6.66885
	-1.1348	-0.203403		-2.81618	3.77219		-2.47699	-0.2868
	-1.75286	4.02474		-4.50132	-0.571573		-3.43189	-2.94355
	1.19585	-3.27308		-5.84238	4.12671		1.90771	-6.12164
	3.48704	-4.07228		-5.07286	4.17141		-2.18289	-2.53572
	1.4486	12.5577		-5.70975	3.83828		-5.44879	6.40637
	-0.183464	14.3756		-6.88407	3.95153		-4.15385	-0.325386
	-2.11448	2.53502		-1.29576	4.70625		0.00132521	3.53444
	-6.73476	-6.4178		-7.44828	1.93075		6.08989	-6.79348
	1.03569	14.2276		-1.88838	-6.46976		-0.85793	-7.00135
	-0.945677	0.967641		-5.93374	4.01063		-0.127869	5.7879
	-3.34297	0.467338		-2.31172	-0.736733		-1.43708	-2.02576
	-9.78293	-1.3935		-4.07978	5.41329		-0.378477	-6.97769
	1.52132	13.497		-5.48453	4.58607		2.89498	-10.3555
	-2.43117	3.45261		3.16455	-0.083728		-1.84149	4.59675
	-1.46677	4.1305		0.00965039	3.05241		-1.38837	-2.11005
	11.0341	-3.46877		-6.90118	3.07654		-0.266965	-5.9934
	10.2826	-3.72575		0.984554	2.68061		-3.43927	7.61243
	-9.79965	-1.43066		-0.0194994	3.88398		2.29926	-6.23997
	-1.60535	3.06923		-7.49862	2.76151		1.20655	-4.84961
	-1.9088	2.21892		0.448292	1.13613		-2.03542	5.9095
	-3.74793	2.93211		-0.523253	-7.37371		1.3794	-5.1755
	2.71873	-3.35836		-4.20165	4.49957		-4.67567	5.92177
	-1.58397	3.78072		3.59952	-3.30974		-0.217629	6.34019
	10.1709	-2.28074		-1.69321	4.53472		-0.51687	-2.33371
	-1.55737	2.63161		-5.74111	1.5815		-4.09	-3.46568
	-9.08974	0.902518		-0.0621605	-6.64666		1.06971	-5.09476
	-11.1334	-3.44167		2.57976	2.86013		3.13789	-8.64915
	-2.99688	1.70444		-0.135102	3.14926		-3.06739	0.26828
	2.4111	-2.75805		-1.61339	4.24709		-3.13563	-1.84365
	0.253062	-2.54702		1.82464	2.87621		1.35563	-4.25979
	-0.800516	2.41625		-5.958	2.93693		-1.51536	-2.45878
	-1.92817	0.393372		-3.06687	0.357873		8.21998	0.751676
	-2.79626	2.51187		3.91488	-2.63755		-0.926576	-1.55406
	10.0065	-3.08322		0.932394	0.164664		-0.85506	-6.60087
	1.00818	0.897868		-5.72164	3.98034		4.88614	-7.6053
	2.29897	-3.35908		-3.94723	5.14087		-1.60736	-4.25696
	1.14743	14.159		-6.2118	3.54991		-1.60543	-6.56138
	-1.5282	3.34673		-7.03564	2.65611		2.7772	-3.39283
	-2.72539	2.93576		-3.99252	2.22323		-0.507213	4.70587
	11.2785	-2.75699		-0.998318	-7.26729		3.45909	-8.2217
	-1.04553	3.20323		3.1654	1.07561		0.993165	-8.32595
	10.742	-3.42887		1.58843	-3.97884		-0.323148	-5.94733
	9.09734	6.31673		3.05871	-5.39288		3.8369	-4.0883
	8.94398	6.51407		-5.0089	2.48235		-1.96925	-5.53496
	0.796488	14.8602		-2.91275	-6.26365		-3.59413	5.70351
	10.3326	-3.04271		-4.40817	3.30273		-3.16866	6.13409
	7.93636	-0.560323		4.15722	1.65262		-0.292593	-5.67571
	1.07304	14.8865		2.81935	0.580314		0.509986	-3.8976
	-10.6849	-7.53895		-4.29193	4.18752		-1.55286	-2.44532
	-1.9048	3.99075		-5.73902	3.69354		-2.28567	0.680666
	6.34281	13.1458		-0.8834	-6.01666		-4.18554	6.80183
	-3.53736	-0.548535		-1.06944	2.20589		1.01104	-6.95804
	10.7368	-3.46612		-8.0818	2.19377		-0.627691	-5.31862
	1.25517	0.782537		2.31093	0.614612		3.42059	-10.5932
	11.9284	-2.91381		-7.82431	-0.924874		-1.08535	-3.57224
	-1.69716	3.23634		3.75856	-4.57312		-2.79862	-4.95384
	-2.98609	0.820542		-6.58919	1.16339		-3.47689	-1.91097
	3.38616	-3.36123		1.11726	-4.98844		0.204033	-3.42589
	-0.957788	2.81982		4.60962	-0.0811844		7.94528	0.651358
	-0.258831	-8.56407		0.670716	3.37521		-2.91174	-3.06951
	-9.70717	-6.44591		-6.83325	3.29509		-1.31544	-6.5199
	2.01107	14.9862		-5.29013	1.79171		9.61476	3.20245
	10.3863	-3.58823		-7.0959	2.02553		-2.70785	-3.19154
	11.6686	-2.05244		-4.19315	3.07516		1.0875	-0.888821
	1.50549	12.6423		0.359043	3.81706		0.362626	6.33366
	11.022	-2.14059		-1.26843	5.11063		1.1518	-4.37168
	-0.26442	2.77993		2.21459	1.4318		2.46311	-3.83196
	10.3452	-3.46131		-6.26929	2.64164		-1.44015	-6.24528
	-2.44371	2.23069		-4.16117	2.23811		7.46535	-1.18354
	-1.5898	4.31998		-6.02819	2.68876		-2.41673	-2.5699
	10.2733	-3.13655		-3.25128	3.55792		-0.0104026	-6.83178
	6.35072	13.7075		0.810223	3.48821		0.344349	-4.88449
	9.39612	-3.16901		0.628457	4.00074		-3.4157	0.368669
	1.1345	14.3048		-6.71581	1.84897		-1.12635	-6.72877
	-0.894005	2.43795		-6.14742	1.90703		-1.47106	-6.67133
	-0.994204	2.73329		-3.93402	3.44504		-4.78906	5.59313
	-4.17574	-6.96842		-7.95458	2.50344		-3.82534	6.17386
	10.2014	-0.977722		-0.257108	-0.0353565		-0.334247	-5.67457
	11.163	-2.56397		-3.89771	4.40973		2.71981	-6.14285
	-1.58659	3.70777		3.80514	1.49673		-4.45988	7.50491
	-1.83501	3.91987		-5.51167	4.71363		-3.15576	-2.70391
	11.5756	-2.72838		4.4646	-7.80871		-3.08134	8.05394
	-2.44934	2.70356		1.31115	2.02238		4.55879	2.45917
	4.29737	-4.38989		0.790131	2.93728		-4.04547	7.47906
	-6.49861	-5.86238		-6.76728	3.07259		-4.33439	-3.17085
	10.3156	-3.20002		-3.93989	4.29378		1.83112	-4.42645
	-1.7989	3.14487		3.26068	-5.56895		8.06554	3.58746
	-11.9339	-6.36927		-1.14253	4.81729		-3.59115	6.6344
	1.11202	14.2127		-1.64423	-4.80824		-4.47325	6.78437
	-8.65143	-6.47599		3.86549	-0.951784		4.21444	-8.09847
	-0.732103	3.1262		-4.33341	4.5864		1.15428	-4.80626
	-1.66687	2.6392		5.00387	-8.20595		2.37892	-5.80582
	-1.74465	2.18994		-7.73433	-0.963751		0.336265	-5.95119
	1.34426	14.737		2.99476	-6.04064		-2.38748	6.25007
	-1.05927	12.9994		3.2024	-5.20939		-4.41265	6.0971
	7.74307	-1.16283		-0.58089	4.56428		-3.10727	6.13825
	4.0753	-1.78211		-5.54724	4.06322		-0.630873	-6.77919
	10.181	-3.00454		3.11282	-5.30659		7.30335	0.348452
	-1.01569	2.78534		-6.61915	1.6029		1.15325	-4.64843
	-2.34272	3.44908		-6.47191	1.80712		-0.0169887	6.32228
	2.77716	-3.57796		-5.03324	2.00344		-2.06203	7.82939
	5.96482	12.8576		1.96363	2.60647		1.68961	5.61113
	-1.55776	3.93375		-6.85535	2.32336		-3.87363	-2.29523
	-2.59008	1.59847		-0.386681	3.73441		-1.80656	6.33405
	-1.6123	14.5948		-2.27531	3.69723		2.86827	-10.6536
	-0.0280824	15.06		-1.03551	2.18478		1.71766	-5.12897
	-1.86648	3.61595		-3.54438	4.60902		6.36197	-7.2057
	-1.11485	-8.12182		4.17198	-5.02841		-1.86713	3.60306
	0.448584	1.72551		-0.329568	1.32606		-0.600559	-6.41387
	-2.71801	1.99029		2.76294	2.84086		3.11956	-9.22586
	-1.36066	2.50399		-0.6646	-2.87893		1.03108	-8.29359
	11.0703	-3.15371		-4.27147	4.2105		0.548423	5.37405
	-1.37155	2.66512		1.57901	1.09121		1.61364	-4.10992
	4.06027	-2.13102		-4.54335	4.26093		-2.44675	0.133354
	12.0238	-3.13481		-0.69218	5.01998		-1.27617	-4.62975
	-0.968768	13.3506		-0.169971	3.18696		-4.08772	6.66614
	-1.87222	2.76895		-2.16769	4.59447		6.46689	-7.05295
	-3.2434	0.305633		-7.75765	1.27835		-4.12985	-3.46025
	6.41599	-1.32603		-6.53952	1.92893		0.433259	6.30931
	1.10928	14.2062		-0.106397	-6.47978		-3.50285	6.90562
	-2.75467	3.00563		3.168	2.5631		-3.08884	-2.46328
	0.606187	7.60855		-0.625792	4.00111		-2.34873	6.61221
	3.76592	-3.52302		-4.60681	3.10412		-0.924988	6.74732
	1.23594	13.9014		-1.47868	4.74127		-0.524243	-7.248
	10.5199	-3.12871		-7.48086	2.41056		-1.37667	-6.91989
	7.53827	-1.34287		-2.88975	-0.669886		1.45111	-4.28906
	9.23767	6.68349		-0.801658	1.51292		1.6211	-4.97885
	-5.82354	1.26537		-0.95153	-6.50766		1.26956	-5.37798
	0.530588	-2.95851		-5.14175	2.789		-2.51542	-1.82808
	8.7326	-2.79592		-5.90632	2.67145		7.76773	3.96997
	10.5558	-3.04308		-7.43185	3.36224		-2.85249	6.4841
	9.12381	-2.84791		-3.48714	4.43743		-0.437414	4.58202
	10.5429	-0.600107		-1.82514	3.35906		-4.82745	5.59485
	11.3308	-3.48628		4.71039	-7.47982		-2.34757	-1.41544
	-2.70263	0.353256		3.79582	-7.42417		2.65497	-3.79304
	-1.55946	3.67005		-4.04231	4.9475		6.66649	-6.7027
	-1.83415	3.13625		-0.175769	-6.69021		-2.24635	6.27879
	10.3512	-2.90134		-6.63141	3.73168		1.1081	-4.58843
	-8.47293	1.14082		-1.83393	3.8919		1.48596	-4.79661
	1.3541	-1.85059		1.67276	-6.91369		-3.98314	-3.02032
	10.3062	-3.69789		-6.72044	2.10265		0.994534	4.59571
	9.17825	6.69969		-1.31324	2.24393		2.31296	-8.91521
	-0.928612	12.502		-6.10089	2.69456		-2.53577	-2.52909
	0.983718	1.14325		-2.01436	1.39889		-0.92811	-2.72738
	-1.83439	3.50628		-0.701962	-5.86872		-3.44931	-3.07733
	10.2907	-1.55692		1.23168	2.3191		-1.54587	6.84695
	-9.61558	-1.3897		3.63062	0.762035		-3.534	-0.898131
	-6.89032	-5.74497		0.0265317	1.73526		6.12486	-6.56342
	-3.46866	-0.0288853		-0.226385	-7.4225		-5.6828	5.52243
	-0.998937	2.48461		0.654752	2.26342		5.83498	-7.01066
	-0.99215	3.46168		-3.12636	3.79865		-5.86604	6.08361
	11.4788	-1.63181		-7.20141	2.89438		5.74968	-6.89128
	10.294	-1.68515		-2.97726	2.08189		-3.85721	-3.55369
	-8.65279	1.23415		4.30214	9.8579		-0.484205	-2.05428
	0.772114	14.11		-2.70893	-5.80582		1.56412	-4.03554
	10.5019	-0.664853		2.04454	-0.95622		1.53549	-4.4934
	0.279387	13.7897		-1.26151	4.13005		4.48738	-8.26786
	10.4086	-2.45571		-5.99077	2.29212		-0.0299084	-2.24343
	6.4156	13.8662		-4.24411	5.24984		5.16832	-2.70275
	-1.99453	0.630803		-0.774904	2.68898		-3.92066	8.16708
	5.28928	4.41811		-4.68734	3.76746		1.35782	-4.59582
	11.6955	-0.326711		-2.59176	-7.05116		-2.31324	7.044
	-3.0443	1.7553		1.61316	-0.390107		2.05744	-9.90876
	0.535872	14.3191		-0.269018	-7.11426		-2.78842	-4.27989
	11.2168	-4.28169		-2.4546	-6.80238		-3.30897	-3.66771
	10.6549	-3.0076		-7.46938	2.97017		1.50153	-6.49225
	7.37638	-1.39485		-3.60361	4.88076		0.9318	-4.56503
	3.3363	-2.00163		1.33251	0.394095		-4.12763	-0.0215717
	-0.591096	13.4473		0.771412	-3.60612		-0.00955478	-2.37394
	3.54865	-3.69323		-0.548696	4.137		-4.90478	7.59684
	10.1567	-3.4389		-1.33797	3.7403		1.54512	-4.72455
	10.7508	-2.60752		-2.4397	4.36713		0.323137	6.00799
	10.8997	-2.22215		2.53945	3.23414		-2.60304	7.24288
	-1.6342	2.96473		1.63697	2.90571		-3.15509	-2.09647
	11.0033	-1.88044		-6.04904	3.4489		-0.503874	-6.68807
	6.34359	13.9225		3.3748	-2.45559		1.89629	-5.75032
	-8.47336	-2.60066		-6.85201	3.59602		1.66168	-4.81522
	4.15922	-2.56484		-1.36013	-1.14866		-0.0671633	-1.7159
	0.660211	14.0026		-5.58832	4.08752		-2.42296	0.558323
	0.712716	14.4568		-1.02472	-2.88048		-0.52281	6.40367
	-0.997776	2.84536		-1.58683	4.31196		-3.09075	6.16872
	11.6115	-2.45487		-0.810888	-7.00347		0.898212	-4.91749
	10.7335	-2.24397		-6.746	2.61959		-4.56663	7.72356
	-1.52611	3.151		-7.42956	2.44689		3.76942	-8.20645
	4.10785	-1.94637		-0.257623	4.01811		-1.97011	-1.45011
	-1.73281	3.79953		1.33599	2.63579		-3.57167	6.5275
	-1.00748	2.95687		-6.42347	2.20757		6.47813	-7.12399
	-1.25922	3.21267		-3.09845	4.74361		-3.42222	5.01809
	-0.852874	2.25086		2.79399	-2.53073		-0.537045	6.61373
	-2.27708	2.41712		0.820325	-1.25759		7.82059	4.12261
	6.26601	13.2518		0.478676	4.00012		-3.37439	7.79565
	-2.69069	0.924458		-3.51551	3.27329		3.86652	-6.89861
	0.504069	-11.1268		3.14294	-0.152872		2.22	-6.31594
	4.42637	3.53914		1.75296	-0.425945		0.00931042	5.91725
	-1.29566	2.5688		-7.31993	2.52847		-0.263299	-4.68761
	-0.821223	3.15479		-7.16498	1.24089		-5.12481	7.17556
	0.184719	0.912102		-6.83646	2.47327		7.98993	4.34461
	7.47938	6.00419		2.50281	1.5325		-4.00658	-2.43539
	-0.929988	2.90997		-0.123548	-3.11673		-3.97925	6.86958
	-2.63759	0.79345		-4.24483	3.21965		-3.76079	-2.46946
	11.8868	-2.47236		0.000281739	4.44526		1.48459	-4.70851
	1.29266	14.2202		-1.86576	-5.8271		0.285219	6.45566
	1.8859	12.6235		-3.1041	-6.00255		-1.8173	-0.0993817
	-2.46667	2.7458		-6.54872	3.83558		0.344067	5.10585
	-9.76742	-1.44864		1.16474	3.87848		-1.51031	-5.07492
	8.85614	-3.00609		-4.59219	3.80583		-2.02124	-1.75275
	7.19907	9.83331		4.9904	-8.28421		1.17555	-4.99236
	10.4639	-2.54683		-5.91683	2.76438		-0.403219	-5.75981
	3.83013	-3.26418		3.74012	-6.72993		-0.250281	-1.69912
	6.22269	13.4937		-2.04544	2.6493		-3.23188	6.9782
	-3.11621	0.441318		1.28239	-3.19539		1.04953	-4.98584
	-9.60007	-1.49052		0.764641	-4.05092		1.74725	-4.46727
	-9.10368	-0.571602		-1.8243	3.67424		0.34259	-6.14991
	6.20083	5.75885		-3.00318	4.57287		-0.15016	-2.67919
	5.26327	4.81275		3.60673	-5.65518		-0.265881	-1.61864
	5.83623	5.06948		-1.5592	1.43158		1.68043	-4.90862
	9.41494	-2.47411		2.13404	0.277839		1.41295	-5.15561
	10.6923	-2.50802		-1.80674	3.05921		-2.63735	7.01956
	-2.94276	0.422258		-1.22878	1.17356		0.618563	-6.16385
	-2.22905	4.16432		-4.19943	3.18911		-0.476531	-6.02634
	-2.28704	2.62551		-4.1059	5.11826		7.90701	3.78085
	11.6051	-1.28625		-1.21379	-6.71181		-4.486	7.33796
	1.97836	12.8981		-6.58949	3.70394		-1.00395	-6.56154
	-1.97749	2.81654		-5.76067	1.5652		2.43092	-10.7281
	3.09136	-3.96291		-2.33721	4.57586		-3.18974	-3.19123
	10.8293	-2.69954		2.98145	-1.83055		-0.56973	-5.5115
	-8.64312	0.97997		-2.92571	-5.9225		-5.14838	7.32633
	-1.55589	3.68479		-2.09731	-6.76876		-1.08769	-6.72642
	3.90129	-2.35238		-7.72845	1.87395		6.47885	-6.78106
	2.29397	-3.13035		-5.62068	2.41351		-1.06881	-6.8407
	10.9898	-0.827066		0.0467746	3.90777		-1.80319	-6.19364
	11.5307	-2.37353		-2.92932	-6.06627		6.51811	-6.92918
	-1.28348	2.6489		-6.00873	2.01896		1.06932	-4.74431
	-1.15153	2.85697		3.16632	1.59631		1.53151	-4.22095
	-2.37911	3.2057		-0.620365	3.95912		4.95982	-6.91262
	0.190169	13.7507		0.869151	3.22753		-0.0577532	-5.84441
	-0.739494	2.96544		-0.161665	2.07759		-1.68875	5.6421
	-1.51345	3.31453		-0.496122	3.80537		-4.14763	-0.130657
	2.22184	12.9801		-5.15636	2.56135		0.620665	-6.88443
	11.0877	-2.20657		-2.7011	-5.66017		1.46874	-4.84427
	-4.7536	-7.45697		2.67932	2.65302		-3.33603	-2.14347
	2.99756	-2.49174		-1.86693	1.21902		0.0447843	-5.88345
	-7.05758	-6.02753		-1.80313	-5.99065		1.07158	-6.08981
	10.877	-3.03535		-6.29364	2.10472		1.02543	4.73838
	-1.69721	4.00032		-3.78665	3.97766		-0.190898	-7.3463
	2.88181	-3.83968		3.15277	-2.78774		0.21004	-6.27051
	10.6605	-2.81552		-3.32935	4.98823		1.38362	-6.27276
	9.61241	-2.49484		-6.72922	1.92334		-0.98397	-6.83634
	11.3898	-3.49656		1.10705	10.5419		-3.84044	-2.07648
	-1.63193	2.42004		-6.94357	3.59356		-2.71427	-3.02571
	10.9042	-3.17395		1.04352	-7.11652		-3.94312	-0.260764
	-10.1389	-6.86614		2.28594	-6.80854		-1.05825	-6.74569
	-0.466848	-8.82438		-1.37545	3.95878		0.370877	-7.81188
	-7.78691	-5.68218		-2.89688	4.8317		-2.35168	-1.91449
	-4.59933	-7.28791		-0.536389	-7.47668		0.430375	6.16354
	10.8554	-3.72006		-4.94513	4.6104		0.118433	6.86588
	-1.38939	2.45498		-5.71857	2.74281		2.03048	-1.84166
	10.3377	-2.93973		0.554147	4.69496		-0.325938	-3.44683
	0.771397	14.0901		0.955627	2.8663		-0.085694	-5.32635
	6.12746	9.72808		-1.39146	4.89742		-0.61592	-6.27883
	11.4044	-2.61584		-5.12211	2.74037		5.61285	-6.29323
	1.41108	14.8503		-2.95122	3.71963		-3.80166	-3.2378
	-1.82446	0.33912		-1.73724	4.36437		-1.1185	-6.29631
	-2.31486	0.686625		-1.13449	2.14943		-0.812488	6.75788
	0.571882	-10.6843		3.59463	-5.35668		-3.55311	1.4839
	-1.09287	2.51527		2.12374	-1.38877		1.11402	-4.055
	11.68	-2.41804		-5.60015	2.14595		0.546994	-4.9905
	-10.0486	-6.77573		3.54996	-6.55957		5.49124	-7.4361
	-2.04442	-0.286845		-4.70808	2.438		-0.252595	-3.02373
	8.83865	0.0589929		-3.65547	4.30958		1.36043	-4.81627
	-1.42417	3.92634		-1.97316	5.19292		6.09958	-6.89736
	2.21779	-1.40376		3.30812	-4.62556		-2.70389	-0.367113
	-2.74978	2.64024		-4.31638	3.55926		-3.90265	-3.64601
	-1.72422	1.89365		-4.99041	1.78865		-4.30889	5.72263
	11.4051	-2.52728		1.96216	-1.18132		6.54266	-6.74242
	-2.30214	3.07943		-4.74921	3.28105		-0.250722	-2.55292
	12.0519	-2.13924		-3.29915	3.36556		9.6482	3.33912
	10.6796	-1.23278		-0.315613	1.50745		-5.23506	7.54375
	-1.2469	3.23998		-7.38158	3.33822		5.74276	-6.96049
	10.9346	-3.49342		-5.82919	2.74559		0.759014	-6.36545
	11.4937	-2.73373		-5.93097	2.09443		1.81019	-6.3397
	-5.03788	-7.92358		2.29453	1.71166		8.37201	0.870143
	11.327	-3.10775		-1.42492	3.51672		7.26073	4.43275
	7.56814	-1.2469		3.01735	-5.12161		6.22079	-7.12417
	-2.1457	2.85218		-5.93609	2.46716		-4.598	6.87088
	11.6501	-2.79454		-6.5135	1.39294		0.956177	-5.34177
	3.63914	-3.24678		0.301777	-6.70593		1.58911	-4.74147
	10.2932	-2.98527		-4.39167	3.93162		5.93461	-6.80482
	-8.21562	-2.60415		-7.32957	2.293		-1.57401	-6.60718
	2.51444	-2.63388		-1.6828	4.37842		-1.71372	5.79356
	-1.09251	12.6147		-2.97555	3.25733		-4.30431	-3.87667
	9.81914	-3.54721		-3.08872	3.9076		0.589655	-5.76281
	-2.05081	0.608456		-2.42042	5.05231		-2.90251	4.9359
	11.0317	-1.65595		-0.416739	-6.68285		5.71743	-7.06004
	-2.21425	3.7864		-1.17588	4.07397		-4.02923	0.0070783
	11.0101	-2.76686		-5.29385	3.82318		-2.72895	-1.67919
	1.16364	14.1789		-6.16916	1.88427		-1.48856	-5.72305
	10.3303	-1.29022		-6.58914	3.66489		9.19902	3.22957
	-1.11162	3.11422		-5.89245	4.46867		3.74551	-8.48979
	-1.4691	2.38097		-1.61776	2.87566		0.160382	-5.32572
	2.01203	-1.71101		-5.65642	1.78649		1.4545	-8.60922
	-0.768667	13.1516		0.140361	-3.63502		-4.10655	6.98872
	8.73491	-1.92477		-5.44531	1.8213		-4.53367	6.50916
	-2.76431	2.54524		-4.5471	3.20936		1.05477	-4.02949
	-10.5739	-3.76381		1.94037	2.256		-3.70446	-2.70666
	2.04926	12.748		-7.36662	3.10446		1.37581	-4.307
	3.0862	-3.57282		2.87068	3.14263		-2.94443	-3.59578
	10.8827	-1.4303		-4.36438	3.99111		-3.82571	-0.303362
	-8.87655	-0.837875		-2.91963	-5.57952		-0.978268	-1.95742
	10.225	-1.48132		-0.244327	-7.53983		-1.62462	-6.36373
	7.36664	-1.47529		2.61948	-0.171284		0.773272	-4.9164
	7.27655	-1.45126		-7.90992	2.25139		1.5381	-4.38782
	-6.88511	-7.09496		-5.61418	2.96482		1.05402	-3.91095
	-2.19537	3.27962		0.0498385	3.66906		-0.0865274	-2.53009
	-1.96395	3.85773		-4.8131	3.72444		-1.69914	7.62485
	-1.52685	0.238352		2.36515	1.51065		2.82693	-6.41386
	-2.26595	3.70411		2.80688	-5.48875		1.05723	-4.81912
	10.2423	-2.14048		2.36655	-3.41797		-0.772753	-6.65177
	10.7364	-3.32335		-5.8368	4.12915		-1.60702	-3.04933
	-3.02655	-0.397173		-4.52259	3.82061		-3.56196	5.4996
	-9.95952	-0.832261		-6.69907	2.48334		-3.26597	-0.0454103
	-3.32569	0.966929		-6.36526	2.38439		1.48243	-4.73021
	11.3793	-2.44504		-2.45412	-6.23641		1.23255	-4.90862
	-9.11242	-0.519636		-5.66362	3.94606		-1.99026	5.33437
	-1.21863	2.9708		-3.53148	4.93672		1.2454	-4.40986
	1.37951	14.22		-1.24744	-6.65316		-0.930478	-6.46808
	8.90996	-0.190219		0.0881837	-1.71698		-4.10498	6.21263
	-1.34261	3.18805		-5.25276	1.96197		-1.35527	-6.69771
	11.658	-2.23057		-6.93712	2.66913		-1.24171	-5.43408
	-1.22971	3.23951		-1.6322	3.398		-2.96543	-1.09549
	-1.95054	3.92517		1.10185	2.4234		-1.25956	4.20007
	8.91406	6.30095		-3.3291	2.42518		-4.84717	7.35012
	1.20566	14.7628		-4.52042	3.84666		6.37101	-7.00008
	1.04304	14.7833		-6.72925	4.28221		-3.30955	0.225036
	-1.27325	2.98968		-6.87345	4.14143		-3.87896	7.82809
	9.79773	-3.38486		-5.42109	3.72425		-1.11527	-1.52128
	0.592996	-3.42847		1.62478	-6.95987		-3.51067	5.9798
	1.74558	-2.53462		-7.21703	2.27156		-3.01974	7.20128
	-0.52218	12.9991		4.99693	-8.13305		-1.12644	6.5434
	1.32075	14.4163		3.73168	-5.92282		5.84239	-7.14279
	9.21452	6.53851		-6.31276	4.15325		-2.06954	-2.96308
	-2.64097	2.77924		-0.470896	2.66689		0.544379	-4.88115
	6.1142	9.81867		-6.26837	1.70169		-0.809726	-2.36978
	-6.83328	-6.86095		-4.77004	3.24307		-0.554915	6.20556
	10.2159	-2.93918		4.62877	-5.41207		-2.7301	-1.36543
	-7.88864	1.09402		-1.46569	-5.62129		-3.34902	0.503329
	8.98857	-2.91589		-0.304619	-7.44829		1.20372	-4.89816
	2.13032	-1.56946		-5.99592	2.8292		-0.688879	-5.67439
	-2.50508	3.80856		-5.96584	1.70204		-0.332148	-6.33124
	2.32259	15.1972		-5.53543	4.1786		-3.63036	5.68641
	10.7732	-3.46752		2.90655	1.22599		1.40112	-4.50605
	4.47495	3.59507		-2.22431	3.92866		-3.20707	-4.19958
	-1.8549	3.26691		-2.83978	3.0213		-4.0221	-0.383397
	11.5555	-2.651		-3.23745	2.98438		1.77628	-4.58949
	-7.67816	1.37961		-1.7861	5.30859		5.17445	-7.32518
	7.55477	6.0325		-3.65719	3.25195		-0.586778	-6.46929
	-10.7623	-7.47941		-6.40909	3.51618		0.0848218	-6.31815
	0.0911038	0.710958		0.94597	3.77301		-0.320996	-7.18963
	11.2748	-3.37732		-6.91562	2.87029		-0.938478	-6.45447
	10.4898	-2.91028		-3.44109	4.14292		1.03646	-7.11469
	0.815934	14.9564		3.51062	8.14436		0.654106	-4.473
	-6.98366	-5.51018		1.14621	-6.94731		0.369717	-2.06518
	10.4176	-2.39789		1.47691	-3.60633		6.2955	-7.37547
	-1.70312	3.54066		-6.60424	3.78596		1.47873	-4.69297
	10.8157	-2.67781		3.16379	1.29257		5.66133	-6.77924
	-7.09533	-6.40431		-4.39914	4.12548		-0.229807	-5.20754
	11.1196	-3.61605		1.72479	-3.90449		-1.00572	-2.30485
	-8.30157	-6.9392		-0.126837	3.48093		1.63505	-5.00774
	-0.604349	13.7869		-1.42718	4.78482		-1.9687	5.8331
	-9.61676	-1.56547		-5.71998	2.27743		-1.1749	-6.72565
	10.5954	-1.58173		-1.63645	-6.38454		-0.564021	-6.92238
	3.71077	-2.99098		0.131575	2.96476		-2.53907	0.575816
	11.5271	-2.77493		-4.27848	3.01165		1.66787	-4.68311
	10.5408	-3.07939		-3.29055	5.10801		-1.92599	-2.3342
	-1.33995	2.60609		-2.01697	-5.80552		-4.26212	-3.47316
	11.3821	-2.57809		-0.43439	-4.27687		-4.82368	6.68681
	12.1481	-2.44958		-5.30151	2.33097		-1.20673	-6.16841
	10.3594	-1.73421		-5.91145	3.23643		5.94782	-6.85573
	1.25879	14.3807		1.85888	2.1897		-4.4364	-0.478708
	-1.71568	3.65553		1.10184	3.03937		-0.427097	6.41878
	1.48414	14.4899		2.16419	2.33533		2.36344	0.236432
	8.83301	6.63496		-5.19062	2.39792		-1.01537	-6.86124
	8.72327	-9.00551		-2.76868	4.79185		-4.9814	6.78655
	-1.90258	2.94914		-4.14461	2.50058		0.784373	5.94638
	-3.38948	0.632642		-1.92942	4.45172		-1.7218	-0.177592
	10.4552	-3.28166		-0.785997	3.8338		-3.8774	0.307405
	11.1652	-3.44521		3.95667	-0.27464		-0.125111	-6.39771
	1.81993	-2.34444		-6.47154	2.28465		-3.15618	-2.32342
	6.05271	4.64762		-7.33529	0.802097		-1.98593	-1.56034
	10.1829	-2.28357		0.657189	2.61958		1.3022	-4.85482
	1.3463	14.2125		5.38634	-7.4952		-3.25001	6.56489
	-1.53216	-2.01905		3.68134	-7.35648		6.55302	-7.12657
	8.71739	6.5772		0.240239	-7.18878		1.10992	-4.72137
[truncated: 92,259 more rows]

## Sheet: Figure 4b
				Training										Testing
	UMAP-lungs			UMAP-esophagus			UMAP-spleen				UMAP-lungs			UMAP-esophagus			UMAP-spleen
	x-axis	y-axis		x-axis	y-axis		x-axis	y-axis			x-axis	y-axis		x-axis	y-axis		x-axis	y-axis
	3.38352	2.9698		2.81682	4.7238		2.44566	-6.49242			0.737607	-8.54573		1.91814	0.554133		-4.73233	-3.31533
	3.30726	2.90604		-0.406417	3.73115		2.64918	-6.83651			1.50556	-8.11404		-2.2073	2.74307		-4.76325	-3.67002
	3.09335	4.21581		-1.0401	0.938418		3.73752	-6.36847			0.172869	-8.71211		-1.51564	1.04281		-4.37288	-3.57975
	3.37671	2.54965		2.32437	4.79241		3.09912	-6.62488			0.79608	-8.61663		2.56324	1.36353		-4.85487	-3.29689
	2.93338	3.42889		3.78869	5.40715		3.55496	-6.88743			0.598593	-8.52758		1.68463	0.0888921		-4.54742	-2.91119
	3.01438	3.27506		-0.0107404	4.38631		3.32071	-6.94688			0.546916	-8.66766		0.729553	2.35815		-4.7452	-3.70247
	2.99404	3.56273		2.76488	6.06732		3.35482	-6.58507			0.343909	-8.7925		-0.489484	2.9027		-4.59157	-3.56399
	3.11791	2.89311		2.61419	3.63911		2.73711	-7.05954			-2.93557	2.24071		-0.0179473	2.85798		-4.72244	-3.49606
	3.38942	4.93064		2.42675	5.12225		3.05801	-7.14751			1.93908	-8.15662		1.92758	0.717208		-4.25802	-2.88526
	3.34946	3.02995		-0.531394	2.70572		2.17081	-6.58138			0.613827	-8.71024		-3.19483	2.64298		-4.76175	-3.36773
	3.31438	2.72748		3.15798	4.07827		3.64505	-6.38617			0.620774	-8.68693		-3.45157	3.12893		-5.147	-1.69835
	3.16007	3.17166		1.31966	3.75256		2.90332	-6.57701			0.940368	-8.66571		1.3721	-1.50768		-4.85583	-3.2701
	3.07022	3.20941		-0.244073	3.33567		2.60595	-6.73651			0.38039	-8.88404		0.639407	0.58879		-3.95551	-2.80325
	3.16815	3.37303		5.20737	4.21001		3.3165	-7.05419			0.58233	-8.64566		-0.501124	1.242		-4.37592	-3.75936
	3.65952	2.9122		4.32106	4.48904		2.46698	-6.22675			1.62581	-8.41571		-0.182485	1.23379		-4.58142	-3.48288
	3.20855	3.39706		1.27773	4.79512		3.18894	-7.12254			1.91951	-8.11451		1.80411	0.759451		-4.47133	-3.71357
	3.3817	4.54573		-0.453201	6.1188		2.92795	-6.75107			1.84464	-8.14309		-0.660188	0.555845		-4.58	-3.53282
	3.4901	4.67962		5.86629	3.66539		3.65385	-6.74933			-0.00172534	-8.93319		1.95333	-0.0507858		-4.8079	-3.6782
	3.39824	2.75901		3.6295	5.01424		2.63665	-6.46672			1.89216	-8.29286		-1.07995	2.82475		-4.80229	-3.13132
	3.34618	2.4171		5.03172	2.72498		3.61421	-6.38895			0.3534	-8.75211		-0.568173	3.19235		-4.63367	-3.57845
	3.23397	3.63139		-1.67522	3.57689		3.4176	-6.90275			1.77178	-8.23539		0.395733	2.07768		-4.70245	-3.62593
	3.15746	3.43444		0.0219142	3.40073		3.49577	-6.44878			-0.122636	-9.01562		2.20775	-0.425026		-4.67864	-3.40023
	3.21947	4.54492		1.03611	4.91998		2.8019	-6.52175			0.222216	-9.12468		-1.69845	0.932481		-4.52362	-3.53827
	3.51593	3.10919		-0.742982	3.31473		3.50943	-4.99316			0.659232	-8.48339		-1.05775	2.2511		-4.36845	-3.62928
	3.16803	2.85329		3.64141	5.46609		3.01942	-6.73357			0.687097	-8.76832		2.07118	-0.108648		-4.12232	-2.30049
	3.03152	3.77242		3.86566	4.67182		2.98879	-6.37123			0.702803	-8.78112		-1.06776	2.23597		-4.2312	-1.79957
	3.26287	4.35955		0.0227269	3.41429		2.93354	-6.66869			-0.0122597	-8.81127		-1.21046	1.50706		-4.39192	-3.69626
	2.84187	2.89153		5.60486	4.32913		3.2785	-7.2115			-0.107789	-9.11838		0.740058	0.794767		-4.79986	-3.35923
	2.95499	3.59474		1.82636	4.71586		3.00791	-6.97953			0.198986	-8.76845		2.34988	1.08977		-4.66168	-3.16305
	3.38984	3.32855		4.63598	4.78532		2.68505	-6.4058			0.892006	-8.57034		-2.02233	1.1065		-4.83561	-2.99734
	3.1623	2.786		5.04682	4.77002		2.81463	-6.91424			0.0182493	-8.8549		1.61812	0.267564		-4.81338	-2.34303
	3.4059	3.22954		5.78341	3.5943		2.6359	-6.9748			1.83562	-8.1639		-1.84589	3.38455		-4.46164	-3.62363
	2.95669	2.94748		0.390321	5.60423		3.20148	-6.63533			1.14407	-9.66248		-1.22131	2.81597		-4.6207	-3.60418
	2.97489	3.89321		4.18361	4.76191		2.73749	-6.92643			0.112342	-9.08581		-0.936294	1.08123		-4.66139	-2.56431
	3.47591	3.46095		2.63804	4.56952		3.26774	-7.17482			0.260415	-8.66884		0.52331	3.97629		-3.62117	-3.28871
	3.74143	4.9915		4.97555	3.72135		3.00771	-7.30274			0.973836	-8.97076		-2.93181	3.64769		-4.1761	-2.89499
	3.45382	4.24602		3.25916	5.64813		3.13549	-6.98056			0.584811	-9.07774		-0.955393	1.8456		-4.51288	-3.64398
	3.20965	3.48479		6.08892	4.5118		3.5363	-6.90444			0.937557	-8.59925		-0.359268	0.933347		-4.67971	-3.48108
	3.17217	3.36374		-0.14175	5.51405		2.77453	-6.78054			1.9102	-8.02791		0.398542	2.03167		-4.69764	-3.66531
	3.29636	3.82189		5.03578	3.36592		3.29421	-6.49872			1.21278	-8.5399		-0.436507	1.96336		-4.74266	-3.45385
	3.44654	2.49751		1.20436	4.90867		3.44233	-6.87131			-0.0269525	-8.91955		-0.0457381	2.85263		-4.53207	-3.56725
	3.07248	3.92727		2.40694	4.48586		2.91805	-7.0803			0.719136	-8.51316		-1.7253	2.45458		-4.67922	-3.56073
	3.20579	3.18502		4.66863	4.33171		3.18729	-6.99676			0.268958	-8.67869		1.9832	1.08468		-4.50702	-3.57704
	2.99874	4.38837		2.25816	5.88519		2.85786	-7.02964			2.03104	-8.3547		1.66594	0.0782331		-4.35502	-2.95096
	3.36396	4.478		5.4816	3.76231		3.67907	-7.00243			0.7627	-9.0645		1.70985	0.272729		-4.70412	-3.56168
	3.24354	2.77961		-1.79195	2.70676		2.98179	-6.78142			0.288183	-8.68328		-2.04231	3.3859		-4.54442	-3.63674
	3.19489	3.20685		-0.645312	3.8009		2.63363	-7.01178			0.64202	-8.6695		-1.09975	1.01769		-4.71775	-3.48966
	-3.97417	-0.43352		1.483	4.57384		2.77813	-7.05097			-0.0237103	-9.18615		2.99926	0.0687375		-4.07399	-2.40642
	2.97957	3.11586		-2.10967	1.70692		3.11897	-7.14377			0.221485	-8.67007		-1.25609	2.66005		-4.0191	-2.0289
	3.31556	3.35181		-0.403385	4.64523		2.87337	-7.0294			0.959018	-8.57927		0.423918	0.0543644		-4.81156	-3.13269
	3.44007	2.54417		-1.03971	3.03802		3.33037	-7.16019			1.85805	-8.18855		-0.563859	1.29807		-4.62993	-3.67284
	2.92593	3.00167		0.696887	5.62237		2.4565	-6.74845			0.294315	-8.92328		-1.10016	0.513272		-4.73193	-3.71883
	3.20667	3.70221		7.5502	2.03689		3.03308	-6.97161			0.157751	-8.62971		1.66535	0.278818		-4.52528	-1.93912
	3.33494	2.72898		7.24365	2.83633		3.89662	-5.95711			1.6075	-8.33926		-1.09232	1.23201		-4.71744	-3.36366
	3.39019	4.13085		-0.466441	5.09632		2.49057	-6.13345			1.42867	-8.75337		-0.341044	1.47563		-4.42697	-3.52919
	2.90678	3.45383		-0.95094	2.94653		3.26322	-7.10043			1.77297	-8.24337		1.87094	-0.101327		-4.48187	-3.28045
	3.40962	4.46357		-1.03503	1.29963		3.38418	-6.96276			-0.0947452	-8.93604		1.87825	1.4835		-4.5228	-3.5916
	2.9754	3.26157		4.33444	4.59728		3.71839	-6.83406			0.223616	-8.5585		-0.209576	1.9563		-4.50011	-3.57354
	3.28919	3.52093		5.55057	4.05741		2.94647	-6.93299			1.99634	-8.08948		-0.370829	2.99658		-4.47947	-3.75766
	3.35176	2.58809		-0.733181	5.00582		3.42127	-7.08436			0.669277	-8.47402		-1.22177	3.78097		-4.82516	-3.28836
	3.20034	3.59503		2.28044	3.96622		3.03191	-6.45954			1.91992	-8.21965		-3.2448	3.49979		-4.00509	-2.74934
	3.06807	3.32001		4.56283	3.83596		0.747582	-5.68098			0.311425	-8.61477		-1.29943	2.30803		-4.58717	-3.39411
	3.15748	3.74936		2.88423	4.90127		2.51868	-6.21973			8.92965	-4.24716		-0.125484	1.66554		-4.45728	-3.28906
	3.46073	2.979		5.61103	3.81233		2.94237	-6.65853			1.89733	-8.12791		-0.572575	1.83507		-4.46925	-3.14074
	3.55816	2.7971		-1.15118	5.96989		3.33646	-6.99081			0.958135	-8.69364		1.65322	0.789981		-4.32554	-3.51007
	3.5369	2.60727		0.348931	3.29269		2.61935	-6.38425			0.130457	-8.87817		-2.32788	0.0312897		-4.46069	-2.85411
	3.14078	2.94506		-0.377771	3.12594		2.84108	-6.54403			0.655587	-8.8874		0.823518	0.701478		-4.55029	-3.67775
	3.02401	3.92204		1.71097	5.8103		3.61473	-6.59546			1.61582	-8.31093		0.65904	0.210794		-4.58651	-3.55787
	3.22323	3.30158		-1.26058	2.08171		2.58965	-6.97701			-0.0842833	-8.80379		1.36118	-0.247235		-4.72954	-3.62255
	3.36088	3.58884		1.67263	5.42404		2.55999	-6.19657			0.861071	-8.54563		0.947984	1.927		-2.06616	-1.65285
	3.35444	3.5092		1.42136	2.93135		3.04662	-6.50039			0.333644	-8.71871		-1.32131	2.1445		-3.54691	-3.37972
	3.04561	3.08296		2.33729	3.78066		3.09441	-6.97056			0.988354	-9.83484		0.385607	1.09867		-4.28496	-3.57693
	3.27042	3.01789		7.22237	3.2296		3.4813	-6.98895			0.961749	-9.21552		0.354209	1.50249		-4.28986	-2.82159
	3.05398	3.30333		1.90397	4.17196		3.14904	-7.05207			0.0839078	-8.66126		1.35125	0.719196		-4.31488	-2.97348
	3.25971	3.62384		-0.950887	4.08312		2.27654	-5.96147			0.158077	-8.81004		-1.91351	1.3173		-4.00209	-2.51154
	3.54677	3.60792		3.04619	4.86888		3.21544	-6.53394			0.389306	-8.80187		0.323613	1.31103		-4.49072	-3.44389
	3.20763	4.20202		0.138021	4.68402		2.3793	-6.53281			-0.054703	-8.54756		0.649663	1.2471		-4.34956	-3.42062
	3.61039	2.71238		-1.49376	5.19589		3.64231	-6.89872			0.0953745	-8.80898		-0.866198	3.4047		-4.1915	-3.1116
	3.22611	4.4829		7.35332	2.25924		2.97702	-6.33804			1.91793	-8.33531		-1.35964	2.83143		-4.37527	-3.13666
	3.32224	3.75589		1.72229	5.08934		2.43139	-6.65486			1.92025	-8.19544		-3.48423	4.85667		-4.33421	-2.72916
	3.39422	3.33455		4.72031	4.53087		3.51981	-6.94666			0.866713	-8.47669		-2.32667	1.7304		-4.72903	-3.57149
	2.88913	3.63356		6.33864	2.84005		2.71949	-7.03138			0.445346	-8.82775		-1.62784	1.78607		-4.29342	-2.65012
	3.30343	3.22274		2.81759	2.96285		2.14259	-6.42587			0.26815	-8.62589		-1.89758	1.15258		-4.50651	-2.91147
	3.16323	2.66233		-1.47964	3.38143		3.22316	-7.06763			1.24963	-8.34261		-2.52873	1.37802		-4.42786	-3.16227
	2.99667	3.67751		1.39588	5.63543		3.02563	-7.09792			0.923073	-8.49586		2.61513	0.474977		-4.48225	-3.30446
	3.59804	3.62738		7.01863	2.52131		2.45883	-6.2151			0.693378	-8.88054		0.563852	-0.52223		-4.67494	-3.63363
	3.20904	4.22032		1.07738	4.76388		3.52649	-7.06599			0.426513	-8.68953		1.07332	1.31517		-4.58976	-3.6649
	3.00363	3.07462		2.44558	4.8825		3.43648	-7.08249			0.748292	-8.62465		2.65099	0.4383		-4.27693	-2.96429
	3.46786	4.10009		1.46842	4.82559		3.3492	-6.99447			0.268788	-8.93887		0.26757	-0.0942609		-4.35303	-3.33018
	3.77279	4.13359		-0.882642	1.45759		3.13365	-7.10849			1.89108	-8.23759		0.727161	1.00234		-4.33496	-3.64073
	3.53431	3.80989		5.70261	3.68372		3.00535	-7.18572			0.241752	-8.97975		-1.23056	1.44379		-4.51821	-2.07037
	3.34364	3.11408		-0.122855	3.82322		3.45648	-6.36666			0.693238	-8.74244		-2.01129	2.39149		-4.28667	-2.04312
	3.07137	4.24234		-0.45475	3.77167		3.32674	-6.49559			0.380603	-9.31855		1.13263	0.969177		-4.88377	-3.21507
	3.48044	2.70071		4.54368	4.60059		3.53803	-6.85221			1.34626	-8.38049		-1.95562	2.51784		-4.65421	-3.62918
	3.72548	4.98294		5.18954	3.62242		2.68781	-6.2614			0.345376	-8.60985		0.0900332	2.10447		-4.33155	-2.69006
	2.85294	3.42224		6.49617	4.07166		3.65762	-7.02221			0.154862	-8.84684		0.29396	3.15315		-4.48376	-3.54174
	3.01676	3.38235		4.33644	4.98248		3.31605	-7.07419			0.122255	-8.84259		-1.67288	2.06692		-4.68834	-3.54174
	3.39714	2.50298		2.54705	4.93485		3.51838	-6.70576			1.39242	-8.97006		-1.1093	1.50389		-4.7194	-3.46495
	3.54691	3.12131		2.46333	5.04426		3.48642	-6.82895			-0.0525017	-9.09288		-1.09979	1.33621		-3.53451	-3.2309
	3.13801	3.42501		0.735532	6.42412		2.49344	-6.77291			0.144807	-9.11858		-0.565129	2.84857		-4.49874	-3.62553
	3.03406	4.05847		2.08303	3.08441		3.67182	-6.73951			0.621664	-8.81267		0.809097	-0.83597		-4.42328	-3.52613
	2.95464	3.41551		6.39694	3.38289		2.87083	-6.76534			1.42856	-8.18685		-0.633439	2.75611		-4.6874	-3.70911
	3.00249	3.00424		-0.905857	2.64344		2.62537	-7.09694			1.87794	-8.1018		2.52561	0.959673		-4.78642	-3.36916
	3.82963	3.95989		0.981843	6.3285		2.91311	-6.73018			1.26124	-8.57865		-2.18035	3.79909		-4.58102	-3.65426
	3.3329	3.1191		-0.16326	6.06108		2.41229	-6.65897			1.59113	-8.07302		0.614133	1.19644		-4.48333	-3.24898
	3.26345	3.05599		1.91861	5.56		3.10251	-7.10551			1.91753	-8.05174		-1.64272	1.78892		-4.12341	-3.35043
	3.71239	2.31427		4.67611	4.20208		2.23371	-6.7177			0.117935	-9.14533		0.0145692	1.44203		-4.44335	-2.17669
	3.57269	2.49044		4.38624	4.27064		3.59824	-6.74026			0.423382	-8.77802		-3.00693	3.01353		-4.31769	-2.81824
	3.10588	3.3714		0.69356	4.71346		2.71112	-6.40805			0.0380684	-9.05558		-2.9899	0.40108		-4.36274	-3.44724
	3.05265	3.47328		6.14705	2.8715		3.57135	-6.395			-0.0875802	-8.99893		-3.14067	3.28894		-4.59509	-3.08829
	2.9102	3.94246		3.5297	5.39164		3.60118	-6.86335			0.0203653	-9.45463		-0.691205	3.60487		-4.61782	-3.67552
	2.96789	3.19511		-0.207329	4.66415		3.50895	-7.04023			1.09125	-8.74276		-3.64343	0.237473		-3.79107	-2.31275
	3.12891	2.98893		4.46548	5.33602		2.93966	-6.41872			0.325137	-9.06494		0.47069	0.125611		-4.45528	-3.1066
	3.48408	2.80327		4.05708	4.12604		3.06895	-6.33298			0.512256	-8.84387		0.289256	0.695344		-4.38639	-3.33847
	2.99988	2.91122		3.98164	4.61294		3.21182	-6.74982			-0.0398839	-8.63459		0.716473	1.34652		-4.28047	-2.85065
	3.14523	4.39354		4.38911	4.66464		3.55361	-6.96125			0.666721	-8.84098		-0.168283	1.73281		-4.08634	-2.12699
	3.65173	2.30384		-0.490438	6.07935		3.6205	-5.83234			1.50281	-8.42683		1.41346	0.745041		-3.94466	-2.55715
	3.44851	3.25514		-3.53916	-1.06136		3.70084	-6.72779			0.65925	-8.70417		-1.33979	0.905049		-3.77659	-3.28118
	3.73499	2.15432		2.40243	3.40809		2.93118	-7.10048			1.24144	-8.97316		-1.63695	3.38578		-4.09248	-1.50938
	3.05905	3.51102		3.00617	4.74365		3.52706	-7.08976			1.68607	-8.21935		-3.07186	2.94307		-4.31201	-3.56435
	3.40923	3.094		1.0478	4.8258		3.3895	-7.04856			1.91172	-8.15347		-0.879799	1.73194		-4.2589	-3.21695
	3.25998	3.31714		1.6286	4.50436		2.8316	-7.00795			0.802066	-8.53223		-1.75907	1.74921		-4.28147	-2.92626
	3.588	2.45904		0.720181	5.84873		3.61185	-6.40458			0.117752	-8.93773		-1.3591	3.40995		-4.56367	-2.9921
	3.66491	2.29228		1.18501	6.20826		3.65255	-6.53605			1.59063	-8.25758		-1.66175	3.63231		-4.43033	-2.00785
	3.39281	2.57257		-1.15796	2.59176		3.36303	-6.40257			0.676863	-8.87931		2.02179	0.562122		-4.63402	-3.43577
	2.97981	3.65923		-1.63486	3.12921		3.152	-7.26398			1.87323	-8.23728		-2.49241	2.17392		-4.24443	-2.84706
	3.39481	3.7855		1.68548	4.04985		3.0312	-7.04792			0.0859843	-8.80427		0.1905	1.44505		-1.73347	-2.77522
	2.94129	3.8641		3.07246	5.77408		2.75786	-6.69429			1.07635	-8.7528		-1.92386	1.76304		-4.33896	-3.00958
	2.95318	3.25977		6.15324	4.9852		2.34574	-6.52392			1.55957	-8.5381		2.93609	-0.160455		-4.39631	-2.96469
	3.40313	2.57881		5.21762	4.39714		3.30092	-6.89102			0.433472	-9.24247		-0.887494	3.0278		-4.12561	-3.31342
	3.19224	4.00388		0.185011	4.03734		3.41017	-6.75055			1.48847	-8.34483		2.75275	0.344731		-4.21777	-2.80457
	3.67983	3.52751		0.721808	4.29106		3.19761	-7.11402			1.97285	-8.0612		1.65205	0.285557		-3.87672	-3.10888
	3.14096	3.01971		-1.01047	0.466597		3.44079	-6.23749			1.15595	-8.47886		-3.2067	3.37236		-2.9298	-1.44824
	3.1879	3.085		1.53649	3.40118		3.26206	-6.91983			0.681622	-8.69972		1.99492	2.05221		-4.19183	-2.14448
	2.9877	2.96244		4.02061	4.96287		3.19737	-6.475			0.625788	-8.76786		-1.48699	3.52158		-4.3626	-2.75453
	3.72751	5.03966		-1.15466	5.1863		3.27712	-7.10988			0.185673	-8.60876		-1.24148	1.67365		-4.53899	-3.55786
	3.69471	2.19466		5.47586	2.97992		3.6694	-6.66483			0.183485	-9.44365		-3.71013	-0.146459		-4.33475	-3.60498
	3.41118	3.36592		1.03967	3.24317		4.40061	-4.66628			0.606453	-8.51718		1.29506	0.709861		-3.66598	-2.2011
	3.02953	3.66216		2.1793	4.86181		1.92773	-6.6295			0.277872	-8.70925		0.445083	0.239274		-4.66717	-3.19736
	4.22683	4.75172		4.74325	4.65238		3.386	-6.86207			-0.0803079	-8.95678		0.430229	2.98087		-4.47641	-3.59728
	3.14371	3.35825		2.38602	4.38927		2.67926	-6.23047			0.263229	-8.62599		-1.31401	1.09219		-4.58283	-3.42404
	3.31103	4.10119		3.45618	5.67633		3.55326	-6.71182			0.0594745	-9.05944		0.194734	1.10868		-3.95797	-3.37438
	3.55589	3.83766		3.29376	5.75043		3.08036	-7.10355			1.91997	-8.06651		1.78144	0.323565		-4.3305	-2.83084
	3.0702	3.41364		0.445558	5.65968		3.40624	-7.18257			0.387031	-8.79061		1.61278	-0.186599		-4.67139	-3.56777
	3.33224	3.19139		1.30457	5.3896		3.49955	-7.05963			0.350022	-8.66863		-3.51631	-0.763048		-4.85519	-3.44344
	3.09273	3.79248		5.29925	4.19393		3.17014	-6.52677			0.508943	-8.64105		2.89487	-0.334089		-4.75277	-3.66866
	3.58998	4.77581		2.7876	5.04344		2.38731	-6.84776			0.134297	-9.02901		-3.29327	3.67064		-2.96881	-2.35135
	3.06	3.30447		1.37497	6.24788		2.88783	-7.00123			0.944755	-8.62243		2.84337	-0.0623886		-3.87892	-2.76068
	3.3367	3.1426		0.337591	5.96851		3.08649	-6.92776			0.949044	-8.84772		0.873867	2.39928		-4.56208	-3.39021
	3.21668	3.68231		-0.757357	6.09526		3.42489	-6.92142			-0.114586	-8.84025		0.507827	0.883595		-4.03666	-3.08209
	3.46663	3.00035		-1.07704	3.85659		2.99242	-6.60865			0.0930222	-9.18667		-0.551248	3.10669		-4.65153	-3.43874
	3.4698	2.74332		5.26448	4.39414		2.85269	-6.37417			0.5282	-8.42306		0.00453461	2.25204		-3.55895	-3.07002
	3.117	3.10304		0.370559	4.8899		3.71016	-6.84353			1.04458	-8.49035		-0.482148	2.90805		-1.81023	-2.68605
	2.8251	3.30051		-2.92595	-1.16363		3.114	-7.01324			1.09132	-8.45397		3.23136	0.461493		-3.87519	-2.6336
	3.27154	2.6122		-1.38098	4.06021		3.28016	-6.41072			1.17377	-9.2541		-0.407698	3.26306		-4.04761	-2.42695
	3.32577	2.6815		7.05963	3.18652		2.0705	-6.47352			0.143303	-8.71526		-1.19363	1.86683		-3.87991	-1.97919
	3.33758	2.96371		-0.0760656	5.87762		3.28206	-6.97695			0.376016	-8.99206		-3.22129	2.61278		-2.81436	-2.32301
	3.25743	2.78613		4.3903	3.75834		2.95738	-6.66741			0.592708	-8.85852		-1.31784	3.40437		-3.95089	-2.58581
	3.64556	2.46616		3.47103	4.66257		3.05047	-6.9591			0.100039	-8.85119		-0.422034	0.868925		-4.12898	-3.11645
	3.55063	2.59255		2.02136	3.06803		2.77426	-6.91118			0.0897314	-8.76475		-2.8273	1.00527		-3.71623	-2.52089
	3.02842	3.67416		4.87904	4.66484		2.82563	-7.19501			1.52983	-8.30201		-1.45034	1.80984		-2.25581	-2.54428
	3.09399	2.9468		-0.65299	3.78481		2.8113	-6.7634			0.472485	-8.72065		2.23422	1.40003		-4.23308	-3.28083
	3.07509	3.38242		4.19422	2.92871		2.66703	-6.45663			1.44026	-8.49032		-0.70139	3.19361		-3.97347	-2.24062
	3.5512	3.15292		5.27165	3.56336		3.57191	-6.77014			1.96879	-8.14211		0.879443	1.72051		-3.01959	-3.17964
	3.39087	3.55679		2.84005	6.00539		3.28413	-6.71734			1.90391	-8.0836		-1.24505	3.1623		-3.84778	-2.7452
	3.34047	3.7237		3.50264	3.51348		3.22286	-6.75863			0.0927524	-8.61656		-3.43218	4.27512		-4.01183	-0.91674
	3.48365	3.11432		6.30777	2.76593		3.53743	-6.95504			1.76898	-8.18176		0.243652	2.43313		-3.89052	-2.80404
	3.11215	3.53502		-1.0056	2.27752		2.38786	-6.60178			0.487424	-9.12059		2.06967	0.777639		-2.71768	-2.3128
	3.34591	2.82296		3.55044	4.67675		3.09613	-6.14826			1.71049	-8.3578		2.75512	-1.32964		-3.78328	-2.98836
	3.49267	3.68715		-2.20734	0.926678		0.542451	-4.77187			0.198125	-8.84992		-1.59519	1.3681		-3.94195	-1.3137
	3.09594	3.09506		2.62162	6.11349		3.10257	-6.7122			1.66446	-8.30055		0.0523082	1.33084		-4.18235	-2.45448
	3.42558	3.56643		4.34639	4.60798		2.80897	-6.74964			1.75865	-8.27341		0.59459	0.375996		-3.01071	-2.27104
	3.37922	3.09846		4.59659	4.33871		3.18863	-6.37997			0.771075	-8.64089		-1.73415	2.30224		-3.23289	-1.4834
	3.37143	4.63441		-1.42266	0.383995		3.2271	-6.70151			-0.0564277	-8.78427		-1.1429	2.86822		-4.32416	-2.12858
	3.06891	3.01415		6.86714	3.91054		3.46916	-6.33523			0.868401	-8.64703		-0.479233	3.19764		-3.95493	-3.27967
	3.19835	3.94366		-0.653368	3.81086		2.53977	-5.9535			1.8365	-8.28873		-0.944577	1.31426		-3.81003	-2.04267
	-2.67301	-3.16334		2.60903	5.49722		2.31189	-6.90946			1.82333	-8.33488		1.76128	1.58837		-3.60905	-2.85813
	3.27958	3.73769		2.25325	4.59955		2.28176	-6.607			1.79329	-8.5898		1.41337	0.449742		-4.28944	-3.43072
	3.12513	3.9568		0.220769	3.72798		3.09655	-6.20081			0.504751	-8.95286		-1.53204	2.54877		-2.63175	-2.33166
	3.21737	3.56722		1.44311	5.03496		3.45489	-6.4094			0.495375	-8.80009		-0.842097	3.28061		-4.34976	-2.85717
	3.36867	4.42661		5.24989	4.40137		3.45484	-6.47345			1.5437	-8.56392		-0.372321	0.966943		-4.29968	-2.85406
	3.04325	3.13398		-1.0133	0.835137		2.96514	-6.72027			2.01209	-8.31245		1.42567	0.862398		-2.57582	-1.17676
	2.97222	3.73455		1.68399	5.1348		2.97259	-6.53875			1.21471	-8.34965		-1.77726	3.13229		-1.77292	-2.50992
	3.03576	4.14743		2.11917	4.42226		3.82012	-6.24515			0.446989	-9.34254		-0.2822	2.62086		-4.07158	-2.93319
	3.2997	2.82056		4.01033	4.09792		2.99128	-6.62016			0.083869	-8.79775		-0.875774	1.526		-4.25773	-3.22239
	3.36637	3.65586		1.15037	6.10371		2.91665	-7.12622			0.389104	-8.79084		-0.161547	1.83049		-4.09322	-3.60534
	3.28502	4.23873		0.317968	4.02429		3.40027	-6.97547			0.326359	-8.78098		1.09326	2.01833		-4.66346	-3.12741
	3.19269	3.11467		1.38216	5.90947		2.18862	-6.29376			0.227482	-8.63881		2.00921	1.91812		-4.226	-2.62158
	3.43553	3.44973		4.50333	4.57215		3.08377	-7.08068			1.19394	-8.52642		-2.31436	3.85068		-3.25303	-2.89259
	3.62572	4.04672		4.89495	4.36531		3.08956	-6.86264			0.56056	-9.10905		-0.522259	0.494901		-4.05954	-2.79806
	3.17175	3.02739		1.70309	3.52212		3.56696	-6.69808			0.115205	-9.22415		-1.63995	2.72539		-3.90615	-3.71946
	3.10451	3.05921		5.41344	4.56263		3.44589	-6.74365			1.42174	-8.09089		1.66629	0.182996		-3.63375	-2.82621
	3.16099	2.64856		0.671587	5.28781		2.61801	-6.47662			1.60789	-8.31376		1.41339	1.58903		-3.19704	-2.74781
	3.06611	3.20632		0.532827	4.87307		2.53258	-7.15914			1.1343	-8.61421		0.26728	-3.20206		-4.29754	-0.438631
	2.95756	3.9863		0.718581	5.63179		2.87394	-6.45917			0.302376	-9.48653		1.63629	0.53782		-3.93963	-2.70511
	3.19063	3.5664		0.76647	4.31861		3.58615	-6.99965			1.77472	-8.04298		1.58815	0.98279		-3.96395	-3.1234
	3.17779	3.69644		3.52642	4.49384		2.71418	-6.51487			0.701983	-8.7384		-1.51846	4.03062		-4.3005	-3.48338
	3.15001	4.2228		4.55579	4.29119		2.67438	-6.87319			0.448941	-9.02711		-0.859424	2.98822		-1.61528	-3.06909
	3.37436	4.52595		3.12251	4.70766		2.95545	-6.62992			0.659899	-8.55786		1.29346	1.05846		-3.96884	-2.07806
	3.34913	2.90767		4.57892	4.81909		2.81536	-6.88263			1.82067	-7.88012		-2.41244	1.55634		-3.8866	-3.12883
	3.39011	3.07384		1.20536	5.52304		3.32762	-7.21602			1.08224	-8.85712		-1.47379	2.45622		-4.06709	-2.72518
	3.60497	2.96365		-0.565905	5.38897		2.93509	-7.0969			0.382717	-8.79097		-2.03743	3.28131		-1.90615	-2.00101
	3.45583	2.82789		1.71603	4.1919		2.36257	-6.47911			0.78265	-8.74078		1.6894	0.979841		-3.68064	-3.11686
	3.25034	3.08449		3.24224	4.68583		3.19127	-7.08507			0.731835	-8.88812		2.95112	-0.123217		-4.15814	-1.95229
	3.35367	2.57191		2.24419	5.14138		3.67854	-6.35899			0.00868015	-8.93093		2.22552	-0.353735		-3.35723	-3.00899
	3.22669	3.02586		-1.14917	1.65081		3.42032	-6.9872			0.523288	-8.68961		0.476373	0.85933		-3.18071	-1.91956
	3.51803	3.19233		3.35206	3.63295		3.70702	-6.81822			0.102624	-8.73089		0.150212	1.68679		-3.53729	-2.21975
	3.01396	3.3048		2.23664	5.13061		2.8567	-6.54457			1.21376	-8.36206		0.115563	1.09401		-4.2824	-2.91279
	3.59818	3.7507		4.0708	4.79949		2.92182	-6.52719			0.549342	-9.03591		0.797696	0.385035		-2.68976	-1.96968
	3.35012	4.22956		2.17406	4.99043		3.06799	-6.87478			1.23664	-8.42961		0.881239	0.469997		-2.41463	-2.61915
	3.58214	2.53496		-0.75471	5.83		3.63326	-6.98608			0.71438	-8.6144		-0.241398	3.52192		-2.67926	-1.87054
	3.40655	4.40503		0.498129	3.33341		3.52491	-6.96452			0.205913	-9.07953		1.91628	-0.128472		-3.25758	-2.48727
	3.68697	3.87226		5.94966	3.6453		3.21074	-7.12385			1.26683	-8.48512		1.33235	0.0701216		-3.73737	-2.43179
	3.46936	2.88016		6.62595	3.67071		-0.505061	-4.8752			1.10175	-9.66927		-1.87124	2.17294		-3.93245	-3.29435
	3.39683	3.92359		4.24768	4.76853		3.20181	-7.15916			0.202094	-8.97021		-0.165231	0.731057		-3.45094	-3.49891
	3.29037	4.64858		6.54922	3.14064		1.73991	-6.53354			0.628562	-8.92454		-0.955829	3.38176		-4.12282	-1.71203
	3.51246	3.8824		4.15013	5.32079		2.87904	-6.18906			0.0695353	-9.04195		-0.659954	1.7012		-3.78228	-2.54167
	3.10155	3.8344		-1.17569	5.87955		2.9644	-6.91059			1.33726	-8.64134		-0.347204	1.95563		0.786919	-5.11682
	3.57196	2.59192		6.78521	3.53755		3.17598	-6.42959			1.34167	-8.39364		1.4383	0.772786		-3.89703	-2.77621
	3.13706	3.68292		6.05688	3.76123		2.98942	-7.09628			0.300109	-8.81698		1.29766	-0.392019		-4.31479	-2.84096
	3.27514	2.99489		3.91071	3.80343		2.97553	-7.03479			0.656877	-8.89949		2.40885	-0.714648		-2.89846	-3.74173
	3.21768	3.1967		6.2746	3.3175		3.10328	-6.98342			-3.18061	2.93466		-3.18493	0.127084		-3.56062	-2.23048
	3.4291	2.57548		-0.0342891	0.88545		2.82879	-6.73337			1.88679	-8.03401		-1.55992	3.6097		-3.67677	-2.81129
	3.46728	3.02502		-0.239914	5.71679		3.4922	-7.17741			1.7055	-8.26082		0.310847	2.99745		-4.04046	-2.61866
	3.71489	2.24441		3.62119	3.74637		3.45576	-7.02149			0.0772694	-9.34582		0.0177358	0.951614		-2.84035	-1.26413
	3.23861	3.88491		5.71972	2.87423		3.20819	-6.74046			1.381	-8.31545		-0.737433	1.86136		-3.662	-2.21008
	3.52052	4.63541		0.660123	6.33816		3.29069	-6.68128			0.352349	-8.96673		-0.98527	1.15967		-3.10394	-1.55031
	3.66374	2.38277		0.0476183	5.6161		2.64194	-6.57243			0.572937	-8.60623		-2.36924	2.24716		-3.58099	-3.46035
	3.28989	2.68548		5.97259	3.02835		2.65945	-6.33843			0.494144	-8.66089		-0.464892	1.92023		-3.80682	-2.90791
	3.38273	3.59906		-1.58387	3.99274		2.96799	-7.04991			1.39789	-7.94189		-0.376084	0.77792		-3.79963	-2.97786
	3.38301	2.59818		1.85213	5.04495		2.81293	-6.69756			1.82018	-8.09595		-2.02483	0.73156		-3.3163	-2.38621
	3.38543	3.74917		-0.343269	4.52469		2.8648	-7.10839			1.52585	-7.88121		1.3123	3.00743		-4.10815	-2.74457
	3.00319	2.83451		3.74585	5.54908		2.66108	-6.63128			1.57056	-8.25489		-0.648426	2.22776		-2.95737	-2.78319
	3.44101	4.24181		0.407528	4.47753		3.19061	-6.98938			1.62805	-8.02248		-1.73322	2.26022		-2.81682	-2.40179
	2.99625	3.49547		5.30382	4.39693		2.90802	-6.45764			0.000975052	-8.76542		-2.1682	2.93081		-4.56187	-3.64769
	3.66744	3.4894		5.74424	4.48156		3.29427	-7.07176			0.191133	-8.80882		0.282009	1.30848		-3.8272	-2.01632
	3.14019	3.90115		-1.51554	5.54054		3.54193	-6.76598			0.177872	-9.07423		0.978973	2.87359		-4.03061	-3.8189
	3.32509	3.82988		4.77274	4.78014		3.51547	-6.91262			1.55978	-8.65055		-4.52136	-1.97786		-4.10571	-2.01754
	3.30553	3.83069		0.394664	3.08352		2.51546	-5.89752			0.945512	-8.66402		-0.831007	3.03477		0.391453	-4.12878
	3.25417	2.65561		-1.4075	5.85828		3.48666	-6.91435			0.335382	-8.64914		0.532024	1.70067		-3.59159	-2.49629
	3.01294	3.66356		-0.77284	4.93467		3.0663	-6.80978			0.499554	-8.88238		0.904427	0.236768		-3.51884	-1.69908
	3.01724	3.16498		-0.057131	4.72172		2.99697	-7.09025			0.560799	-9.0184		-0.252537	-0.181544		-3.52729	-3.03889
	2.96545	4.11979		5.07121	3.8543		2.86579	-6.64213			0.279848	-8.72457		0.162463	0.920116		-4.05934	-2.90916
	3.44469	3.60327		2.45354	4.83368		4.08094	-5.75799			0.147276	-8.67159		0.454535	-0.586588		0.347641	-3.64688
	3.43999	2.88074		5.52231	4.04608		4.09293	-5.98606			-3.13106	1.98119		-0.629744	0.459807		-3.78396	-2.78332
	2.93394	3.52706		-0.155121	2.98936		3.43169	-6.60657			0.0429813	-8.90529		-0.901138	2.84539		-4.27381	-3.15312
	2.93577	3.6693		1.98872	3.36894		3.48967	-7.08956			0.328019	-8.93305		-1.10621	3.9914		-4.06869	-3.29616
	3.28568	4.50649		4.53678	3.88303		2.77054	-6.89462			1.54359	-8.07439		0.417144	1.46082		-3.70998	-2.4458
	3.12993	3.27093		-0.902024	3.01566		3.17544	-6.03822			1.5576	-8.32949		-2.76266	2.49408		-4.02086	-2.88012
	3.30247	3.78915		5.60085	3.47862		2.97984	-6.96035			0.729802	-8.63777		-0.809418	2.07705		-3.97207	-3.19187
	2.98282	4.09455		5.86212	3.63725		3.52468	-6.35324			1.44351	-8.25089		-2.31632	2.73678		-3.81361	-2.07585
	3.1406	3.52316		-0.0402251	4.12444		3.10845	-7.05437			1.87936	-8.27428		-0.776602	2.2589		-4.52144	-3.39975
	3.18649	3.59844		0.0770251	3.62521		3.16101	-6.57718			0.00551991	-8.81455		-0.437818	2.07514		-3.04666	-3.58397
	3.30781	2.58328		0.37864	3.03861		2.99642	-7.04637			0.168041	-8.96405		2.08946	0.380293		-3.65348	-3.00544
	3.31139	2.96707		1.77815	4.91205		3.39392	-7.11643			1.4374	-8.20511		1.78354	1.6226		-2.39079	-2.25145
	3.62893	2.32966		5.03526	3.15434		3.44445	-6.93773			1.57432	-8.03197		-1.05489	2.80653		-3.73627	-2.73086
	3.08172	3.89617		5.97539	3.21121		2.65462	-6.95078			0.174776	-9.1125		1.27539	0.44447		-4.13804	-3.31432
	-0.18496	7.29626		-0.297921	4.17932		3.68654	-6.64942			1.49161	-8.12767		-2.04891	2.8691		-3.6111	-2.55403
	3.55384	2.71103		-0.214103	5.33845		2.72806	-6.94311			0.749019	-8.72407		2.0166	-1.68357		-4.47993	-3.35043
	3.33439	3.82178		-1.64113	0.746992		2.78678	-6.54773			0.163319	-8.79052		-1.86276	4.1852		-4.06789	-3.49616
	2.88065	3.38955		5.70856	3.10988		2.78899	-7.10033			0.319799	-8.95653		1.90008	-0.921356		-4.47258	-3.3515
	3.21252	3.57155		4.08562	4.45782		2.50826	-6.8715			1.34339	-8.62068		-0.615156	1.22587		-4.37779	-2.94117
	3.47684	2.88621		3.09988	4.24751		3.43061	-6.77374			1.52909	-8.11288		1.34101	1.05585		-3.18686	-2.67805
	3.54752	2.39703		0.518604	4.90428		3.30622	-7.03491			1.06777	-8.4127		1.73913	0.0787105		-2.32839	-3.38748
	3.44887	4.23638		6.53804	4.74386		3.19781	-6.96719			1.92536	-8.07149		-1.01182	1.77997		-4.25791	-3.5673
	3.04394	3.61726		-2.15181	1.96882		2.86209	-7.07985			0.627444	-8.871		-0.82444	2.68689		-3.90467	-2.36363
	3.27968	3.83261		6.87037	3.07553		3.11738	-6.37672			0.148646	-9.23493		1.28788	2.01315		-3.90412	-2.77087
	3.42574	3.98306		2.56725	4.19607		3.13916	-6.73875			0.0553466	-9.30347		1.76116	-0.252725		-3.29663	-1.90094
	3.44596	4.27323		2.41711	4.27542		2.34936	-5.488			1.83201	-8.42541		0.808454	1.00073		-3.47611	-3.26987
	3.39828	2.72488		1.04279	4.81846		0.734895	-6.26705			-0.110964	-9.08924		2.03878	2.211		-4.28686	-3.4528
	3.4493	2.92411		2.42556	4.68246		3.13497	-7.18979			1.6045	-8.85277		0.0972913	1.93748		-3.89942	-2.44165
	3.1169	3.76839		1.35186	4.80526		3.3819	-6.98099			-0.0970879	-8.80364		-1.29885	2.28713		-3.42608	-3.38758
	3.03759	3.8879		3.50432	4.05051		3.42851	-6.5875			1.58198	-8.50435		-1.01254	2.61257		-4.13692	-3.23109
	3.38941	2.97706		-2.39857	1.38781		2.28454	-5.95891			0.399913	-8.62556		-1.56605	2.21747		-4.17002	-2.29304
	3.40844	3.89073		1.2323	4.72651		3.6705	-6.77469			0.0235383	-9.29372		1.02736	-0.325535		-3.88205	-2.12902
	3.0224	3.95869		2.10839	4.73627		3.15442	-6.87724			0.817762	-8.56641		0.879821	0.757403		-4.32635	-3.18714
	3.3241	2.81594		5.81555	3.49487		3.474	-6.62047			0.156559	-9.21036		-2.24185	2.78489		-4.71901	-3.4301
	2.99993	3.81207		4.2153	4.18888		3.21098	-7.01981			0.480602	-9.37227		1.47551	0.127146		-4.2388	-3.41626
	3.23725	2.92025		2.85226	4.26996		3.61721	-6.68455			1.01967	-8.60603		-2.6465	2.75175		-4.09365	-3.48391
	3.30835	4.22519		-2.81079	-0.291869		3.50739	-6.3102			0.438022	-8.92909		-0.7657	1.8372		-3.85855	-3.17031
	3.77404	4.58558		4.1011	4.34715		3.48551	-7.24236			1.52905	-8.23545		-3.09192	3.21699		-4.11633	-3.76552
	3.45575	3.68282		3.00755	3.06193		3.33395	-6.80619			1.48296	-8.01322		0.907684	0.685211		-4.26036	-3.03344
	2.99402	3.03921		0.572799	3.34967		3.11785	-6.59487			0.306718	-8.78342		0.496547	-0.175994		-3.6377	-3.4915
	3.49147	4.41374		3.02235	4.99643		2.86273	-6.74951			0.695781	-8.74639		2.24667	-0.635558		-4.06562	-1.62704
	3.39195	2.84381		2.42763	4.32357		2.81715	-6.73265			1.48004	-8.17135		2.33509	0.839897		-4.10847	-3.62586
	3.2664	2.81405		0.58149	5.63004		-0.164512	-4.58272			0.870957	-9.43477		-1.34303	3.10669		-4.08692	-3.29467
	3.09717	2.99675		-0.84175	2.88408		3.05514	-6.99502			-3.02338	-4.84243		-0.310315	2.41165		-3.75698	-2.96493
	3.04574	3.28714		0.204479	4.15402		3.45165	-7.12227			1.36005	-8.55525		-2.21414	3.3156		-4.18713	-3.23203
	3.29203	2.7415		-0.525509	5.99031		3.50392	-6.30216			0.724027	-8.64203		1.34887	0.700267		-4.00224	-2.98036
	3.22739	2.83769		-0.694262	4.23217		3.67475	-6.78083			-0.10279	-8.95429		-2.75429	0.743233		-4.06839	-3.26785
	3.59642	3.1072		0.976322	3.33055		3.00457	-7.01923			1.43722	-8.93742		1.99953	0.130466		-4.35303	-3.05342
	3.41234	2.57712		-0.21485	4.27939		2.91211	-6.57656			0.677284	-8.886		0.924365	0.170093		-3.94302	-2.44889
	3.39951	2.34144		1.32449	5.28183		2.4065	-6.37671			1.26903	-8.51648		-0.656969	0.840576		-4.06882	-3.22808
	3.62354	4.05803		5.03475	3.84355		2.86498	-6.66018			0.466975	-8.65114		-1.08609	0.877287		-4.26328	-3.11193
	3.34031	3.89251		-0.451311	6.23236		2.9733	-6.90145			0.417464	-8.84197		1.42646	2.46092		-3.5321	-2.31623
	3.36265	4.81108		2.88057	4.6042		2.94329	-7.2001			1.37497	-8.44871		-0.913591	1.35905		-3.12212	-3.06263
	3.3271	4.55845		-0.504882	5.28811		2.80986	-6.70189			1.28894	-8.61342		-2.24114	0.707395		-3.85291	-3.15809
	3.61213	4.10517		4.61834	4.44774		2.97494	-6.84612			-0.057041	-8.85971		0.717589	0.308616		-4.20838	-3.22599
	2.98599	4.16427		3.85167	4.24065		2.68183	-6.52836			1.30513	-8.46705		2.6559	0.935139		-4.2541	-2.92235
	3.05019	4.15831		6.78729	2.45387		3.34851	-6.53709			-3.56242	2.11955		1.43628	1.21709		-3.96494	-3.53379
	3.26794	3.1333		2.21266	4.46812		3.08305	-6.77321			1.68047	-8.03571		-0.456119	1.02154		-4.01795	-2.58986
	3.46597	3.37431		6.30245	3.71157		3.48084	-6.90747			0.355069	-8.8848		0.154829	0.815478		-4.13514	-3.26129
	3.37753	2.96623		5.12541	3.93663		3.41639	-6.80534			1.06036	-8.50267		-0.704728	2.3038		-3.9977	-3.35817
	3.17667	3.45776		-1.31129	5.09353		3.49178	-6.60943			0.38366	-8.86078		-1.3265	1.43474		-4.40125	-3.24473
	3.11801	3.12171		1.67702	5.56684		3.72864	-7.08134			1.67563	-8.55736		-2.44604	1.16724		-4.28039	-3.38824
	3.11772	3.26975		0.701717	4.14695		3.1275	-6.52522			-3.09634	2.83434		-2.1747	2.4437		-4.3015	-3.40728
	3.09617	3.42834		-1.36966	1.52866		3.7319	-6.42632			0.38091	-9.44387		-0.326264	1.01731		-3.90514	-2.89996
	3.45557	2.65875		4.95746	4.58729		3.41674	-7.02693			1.88097	-8.02482		-1.00167	0.935452		-3.27427	-1.61743
	3.44683	3.65459		4.58406	4.93065		3.35154	-6.73735			0.948535	-8.68215		0.345094	1.71054		-4.088	-3.10743
	3.44596	3.30173		1.76099	4.39979		2.71652	-7.00128			-0.0681967	-8.78088		-1.32591	0.844085		-4.10332	-2.49266
	3.22023	3.16451		-1.85582	2.00753		3.59064	-6.79485			1.81512	-8.10117		-3.04911	3.54947		-2.82194	-1.97484
	3.22326	3.07704		0.171398	-0.673034		2.16169	-6.70076			0.196299	-8.66862		-1.50542	2.21479		-4.10454	-2.60107
	3.28491	4.05722		-2.27783	-0.636823		3.54605	-6.66045			0.0306762	-9.13425		-3.00134	4.28448		-3.96151	-2.75849
	3.46373	2.86849		5.69579	3.42402		3.55668	-6.92074			1.92213	-8.11877		0.30561	-0.0363604		-3.98133	-2.51566
	3.74809	3.30921		3.03407	3.13425		3.5359	-7.01352			0.137361	-9.18787		0.827207	0.340575		-4.09915	-3.03462
	3.5376	4.18145		-0.529584	5.47227		3.80038	-6.73274			1.4465	-8.05141		-0.19284	1.39423		-4.35544	-3.51431
	2.98587	4.03156		3.66026	5.16966		2.41434	-6.64036			0.0488875	-9.15424		-0.832086	3.12941		-4.1929	-1.67247
	3.08991	3.10136		2.3448	3.68063		2.79283	-7.16555			-3.09095	2.1889		2.17955	0.766103		-2.4529	-2.03156
	3.36741	3.26667		2.19329	4.94426		2.39129	-6.14025			0.726362	-8.69012		-2.56253	2.7676		-4.18842	-3.23849
	3.05936	3.09035		3.53027	5.63389		3.88082	-6.03143			1.37545	-8.28445		2.06138	1.08294		-3.98549	-3.14518
	3.13831	3.20906		1.75016	4.79267		3.6254	-6.08959			0.0398587	-8.73508		2.17604	-0.665853		-4.16361	-3.38152
	2.96743	3.60266		5.23444	4.22858		2.85547	-6.46177			1.77785	-8.22918		-1.75391	-1.41687		-3.99852	-3.39021
	4.04145	3.46495		1.05946	3.91329		3.60007	-6.59049			0.133068	-9.47832		0.747291	1.1383		-4.09376	-3.42522
	3.70746	3.51799		0.27862	4.72964		3.61877	-6.94925			1.571	-8.00561		-1.17435	2.96751		-3.29493	-3.41146
	2.90783	3.57256		2.84317	5.02112		2.80921	-6.86621			1.61903	-8.17539		0.469532	0.461146		-3.09233	-3.60207
	3.30997	3.38343		1.38899	3.08934		3.07208	-6.30972			1.47373	-8.30035		-1.91218	3.04351		-3.19961	-2.59293
	3.34966	2.99517		3.89748	5.70733		3.56387	-6.38909			1.30136	-8.37787		-2.25315	2.92429		-4.18872	-3.33542
	3.08992	3.54082		0.117572	5.61082		3.49893	-6.20714			0.371471	-8.78476		1.21744	0.294751		-3.19496	-3.17255
	3.07831	3.97915		1.75722	5.23153		2.36594	-6.30857			1.3202	-8.09388		0.0100661	0.43487		-3.6259	-2.89756
	3.10867	3.7392		0.837692	4.88489		2.56576	-6.67792			0.644293	-9.33751		1.57533	1.03548		-4.18161	-3.58179
	3.12839	3.41289		5.86878	4.02907		3.49922	-6.63433			0.0420694	-8.95194		-2.71887	3.44184		-4.36271	-3.45207
	3.30404	4.33436		4.4197	4.67189		3.47001	-7.10706			0.173116	-8.90501		-2.88272	1.51023		-4.01174	-3.19241
	3.37287	2.73575		3.22926	4.86364		2.44597	-6.49559			1.33643	-8.31347		-0.30235	1.97652		-4.02015	-3.58696
	3.11061	3.94766		0.846759	4.28533		3.0169	-6.73634			1.32428	-8.22804		-0.436506	1.21502		-4.07085	-3.47473
	3.25109	3.89572		6.44653	3.33385		3.24617	-6.61022			0.261604	-8.99854		-1.90148	3.22936		-3.99842	-2.57918
	3.19395	4.44081		1.91242	4.41692		3.07655	-6.81973			1.12432	-9.02876		0.391175	0.611723		-4.26252	-2.93769
	3.58956	3.2054		-0.0543085	2.61501		2.94198	-6.85953			1.46122	-7.92035		-0.00812147	0.842443		-3.75611	-3.31699
	3.19396	3.3551		0.149429	3.98674		2.81597	-6.82909			0.0770188	-9.21951		1.4363	0.846085		-3.90088	-3.00188
	3.45869	2.79748		5.67037	3.72912		2.24738	-6.11468			1.30133	-8.86429		-1.28777	3.03593		-4.26441	-3.03686
	3.0542	3.20575		4.05041	4.27096		3.10851	-6.37188			1.71084	-8.36336		-1.37252	2.84199		-4.10753	-3.36332
	3.09904	3.77884		5.39808	3.84844		2.74812	-7.17623			-3.80417	2.00496		-0.476203	2.72578		-3.60749	-2.51673
	3.04417	3.20199		3.40732	4.76723		2.76375	-6.82731			0.309829	-8.81509		-0.505309	1.58627		-3.68906	-3.22701
	3.41477	2.85475		1.28019	5.89677		3.55455	-6.78903			0.0711377	-9.10437		0.323831	1.53576		-4.0756	-3.30962
	3.68154	3.08409		4.65445	3.29693		3.18152	-7.12819			1.33536	-8.43322		3.54165	0.229558		-3.82796	-2.60759
	2.98599	3.5462		1.23254	4.67447		3.03411	-6.60526			0.464551	-8.77493		-1.33131	0.915748		-3.5339	-3.2014
	3.40161	3.41093		-0.593304	4.91503		0.0337244	-5.47874			1.20356	-8.38128		1.49518	0.384653		-3.67904	-3.13057
	3.75224	2.34397		2.26475	4.70412		3.40915	-6.20771			-3.24653	2.88023		-2.12002	3.88838		-3.00362	-2.11891
	3.41377	3.76923		1.18086	4.44645		2.80314	-6.65668			0.16243	-9.0318		2.12851	0.118139		-3.92949	-2.81381
	2.91546	3.59911		0.635537	3.10295		3.32698	-6.79302			0.20843	-9.02948		-1.44041	1.65381		-3.91168	-3.37976
	3.22132	3.60561		4.0332	5.21467		3.48626	-6.63847			1.33542	-8.22104		-1.65118	1.50608		-4.19067	-3.53797
	3.30538	4.11666		4.61529	3.79859		3.55518	-6.69068			1.72315	-8.27155		1.34876	-0.722261		-4.26006	-3.45639
	3.06396	3.06033		0.320808	4.80583		3.52671	-6.71342			0.242033	-8.75175		-0.398585	1.89103		-3.3007	-2.44106
	3.28091	3.56529		1.67509	4.58032		3.03786	-7.21374			0.766836	-8.76563		-0.175294	4.27534		-3.68423	-2.80288
	3.27724	2.81339		5.61156	4.02804		2.82101	-6.17584			1.46575	-8.21818		-1.10972	1.93417		-4.018	-0.912306
	3.70784	2.28138		-1.46718	-0.749575		3.23413	-7.21514			1.0629	-8.40917		0.562757	2.17926		-2.64699	-1.64039
	3.70105	3.66744		-0.0132786	5.03012		3.42624	-6.59102			0.255309	-9.04785		0.888464	0.895151		-4.02281	-3.01581
	2.71867	4.37997		2.77838	5.46277		3.50825	-6.8013			1.91596	-8.11615		-2.08473	1.52608		-1.52891	-1.76217
	3.87714	5.4872		2.1598	3.45363		2.7303	-6.64387			0.0552616	-9.31884		-0.630654	3.05225		-3.78164	-3.04473
	3.13666	3.47427		5.75952	4.38779		2.9751	-6.52887			0.464387	-8.66095		2.22151	0.0422566		-2.98185	-2.41155
	3.6767	2.72752		5.49702	5.17236		2.08734	-6.38451			0.450609	-8.91635		-0.209968	2.21416		-3.38664	-3.20574
	3.42643	3.67347		-0.103553	3.38504		3.26903	-6.69231			0.256014	-8.85798		0.437962	-0.546409		-2.5125	-1.86989
	3.33044	4.04888		-1.99735	-0.0794903		3.11034	-6.84984			1.29211	-8.29117		-0.992664	1.29603		-2.21007	-1.17114
	3.31483	3.52962		-1.41362	1.83971		2.89346	-6.97195			0.873557	-8.67496		-1.14576	2.98878		-3.85877	-1.41275
	3.3983	4.06491		5.64118	4.27445		3.50829	-6.9305			0.534033	-8.84676		0.45182	0.274878		-2.04864	-1.8873
	3.37256	2.02182		6.12859	4.06193		3.58261	-6.80786			0.937046	-8.69932		1.01979	0.731052		-4.02203	-3.65644
	3.22211	3.88074		-1.35865	3.06162		0.640884	-7.13732			0.0676605	-8.81965		-0.536235	2.99693		-2.87191	-0.657922
	3.02716	2.9758		4.86554	4.473		3.4008	-6.53735			1.4402	-8.21421		-1.06393	3.20874		-2.43348	-0.0600522
	3.18239	3.42985		3.12548	5.45115		3.30835	-6.89877			1.65014	-8.37761		-0.53811	1.98672		-2.94884	-2.31348
	3.55292	2.67675		2.70822	5.54292		3.2725	-6.40776			1.32283	-8.15488		0.0537793	1.77631		-1.89257	-2.53231
	3.02086	3.46575		2.66648	5.42103		3.57106	-6.96385			1.28597	-8.21221		0.887572	-0.322759		-2.53829	-1.56961
	3.25559	4.76148		1.94164	5.82893		3.46051	-6.75572			1.68401	-8.26		1.83914	0.439399		-3.41649	-1.62209
	3.62835	3.27816		1.73191	3.95621		3.45334	-6.95173			0.674802	-9.4186		1.71631	0.310985		-1.27494	-2.0269
	3.04022	3.65499		3.53589	4.53571		3.16218	-6.90868			0.104072	-9.14665		1.82919	-0.934605		-0.832043	-2.55797
	3.31879	2.57075		4.63799	5.50747		2.75469	-6.28757			0.377769	-9.84311		-2.85591	1.3218		-3.23133	-1.55845
	3.14694	3.19041		4.38894	4.81684		3.05032	-6.87048			2.24602	-9.47357		-1.64632	2.23193		-2.19075	-1.81469
	2.9414	3.33118		5.30041	4.66161		3.32892	-7.07185			2.33027	-9.32937		-1.1949	2.10623		-3.08271	-1.23016
	3.39853	4.56333		3.52517	4.09691		2.59385	-7.08138			1.66207	-9.5384		0.271093	1.3641		-4.3064	-2.8847
	2.96411	3.13416		-1.26334	-0.802053		3.64057	-6.91588			2.17606	-9.23469		-2.12169	3.64779		-3.88101	-2.29154
	3.39399	2.62442		1.7176	3.76821		2.6665	-6.75568			1.77618	-9.36483		0.793871	0.859172		-4.75104	-0.715092
	3.43979	4.62787		0.95895	4.7372		3.07918	-6.25755			0.105751	-10.1294		0.243497	2.88928		-4.07689	-3.39162
	3.20076	4.33855		4.20218	3.23032		3.27251	-7.03182			2.43751	-9.34095		-1.31486	4.94837		-4.29831	-2.78819
	3.44149	3.79135		0.567811	4.87433		3.5908	-6.85972			2.21182	-9.49646		-0.0328187	1.83366		-2.75258	-0.814844
	3.58707	3.43037		5.38834	4.38993		3.13532	-6.99581			0.61639	-9.61227		-0.399704	0.737116		-2.84897	-1.81251
	3.28124	4.17401		1.99611	4.99546		2.8106	-6.78176			2.0084	-9.4852		2.63771	0.545448		-3.70518	-2.76814
	3.27091	2.9682		3.4335	4.59386		3.66139	-6.79163			0.178217	-9.74445		0.388118	-0.477121		-3.64341	-2.82703
	3.43966	4.05769		0.97238	3.44141		1.62586	-5.64245			2.4235	-9.34207		-0.3317	1.9959		-3.22576	-1.5626
	2.97599	3.98202		4.20071	5.68251		2.8359	-6.71304			0.459603	-10.126		-0.748059	3.15734		-3.89089	-3.15692
	3.33197	3.52623		1.36577	5.25702		2.89592	-6.95708			2.19106	-9.51769		0.0374721	1.46803		-3.66403	-2.73955
	3.14158	3.55978		1.55242	3.97876		3.41164	-7.16514			0.579226	-10.2554		-0.938115	1.95057		-1.25251	-4.76134
	2.97717	3.31222		2.7384	5.16689		2.2591	-6.64121			0.120768	-9.71533		-1.47438	2.32527		-4.2575	-2.88781
	3.20844	3.52803		-0.315502	5.23897		3.08282	-6.85762			2.25627	-9.29548		-0.888678	-0.839408		-3.85848	-3.20772
	2.94764	3.4432		0.363177	2.22587		2.95914	-6.87494			-0.0318705	-9.6135		1.80512	-0.91375		-4.26866	-3.24278
	3.38322	2.68052		3.43917	5.19194		2.76667	-7.00514			2.52952	-9.15911		-3.47199	4.03027		-3.22558	-1.41241
	3.47648	3.80422		1.59211	5.55545		1.97542	-6.5237			-0.0241883	-9.43532		-1.43557	3.24153		-4.41158	-3.28115
	3.28542	3.85585		4.48322	4.84116		3.48467	-6.28442			2.05618	-9.51217		0.396558	1.23179		-2.38679	-1.49871
	3.37326	3.72238		6.83565	4.19645		2.89687	-6.9788			0.196434	-9.54427		-0.788645	2.12828		-2.20301	-1.78245
	3.42854	2.85585		4.24176	4.32461		2.69855	-6.57002			0.452975	-9.87575		0.356748	0.685802		-4.0918	-3.47629
	3.52984	3.72654		7.2028	2.80011		3.23392	-6.4645			0.0850765	-9.88553		-1.04803	2.62134		-3.76617	-2.87645
	2.93778	3.70957		1.7139	5.35216		2.39429	-6.61134			2.43381	-9.04799		1.82153	0.160203		-3.03129	-1.87566
	2.90429	3.57111		-1.22835	-0.198601		3.31867	-6.62423			0.307519	-10.106		-0.519143	1.07041		-3.76527	-2.60643
	3.29044	3.7305		6.36645	4.75898		2.73542	-7.00031			0.787478	-9.34945		1.28311	1.7436		-4.43893	-0.332002
	3.18511	3.05105		6.8305	2.26848		3.51027	-7.07075			0.49646	-10.1075		1.84227	0.379415		-4.1359	-2.06995
	3.28437	3.83363		0.706633	5.00906		2.47981	-6.72803			0.109429	-9.88597		1.95191	1.19209		-0.071142	-2.47977
	3.4126	4.44156		2.22327	4.36097		3.70371	-6.83373			0.349948	-10.2066		0.314069	2.90642		-1.12573	-2.08551
	2.94686	3.90545		4.57019	4.22596		2.89735	-7.10006			2.4391	-9.29075		-1.59976	3.11481		-3.54906	-2.33043
	3.33832	2.7978		4.85678	4.12263		2.98119	-6.49913			0.397885	-9.77465		-0.745098	0.919463		-3.87161	-2.10209
	3.03849	2.93673		5.21609	4.4579		3.65448	-7.23095			0.348665	-9.73729		1.67251	0.463804		0.935385	-4.55173
	3.25503	4.16613		1.11937	4.6244		3.51906	-7.10615			-2.97546	-5.27439		-1.34998	1.53692		-3.93851	-1.49549
	3.07543	4.11705		4.8952	4.44437		3.01869	-7.10315			0.509813	-9.77195		0.858789	1.45802		-3.35469	-1.78171
	3.3319	4.04386		-1.94345	0.262077		3.33724	-6.77028			2.54247	-9.14927		0.576545	1.55656		-3.85006	-3.20823
	3.45226	2.52795		4.04864	4.92832		2.70939	-6.87562			0.325205	-9.93367		0.0630803	0.404734		-2.80049	-1.36335
	3.07987	2.95773		3.61574	4.29509		2.70421	-6.62653			1.3471	-8.87982		-3.42834	2.43443		-1.15465	-3.27386
	3.04867	3.82597		0.746069	4.90835		3.61692	-6.62108			2.03468	-9.31587		-1.34602	2.66622		-3.29748	-2.14887
	3.18168	3.84307		2.83339	5.95458		2.91576	-6.7972			2.39341	-9.18688		0.665726	2.40214		-3.24466	-1.75632
	3.21276	2.9171		5.11422	4.50181		2.90011	-7.06621			0.276239	-9.32945		1.3372	0.638805		-4.02134	-2.5613
	3.29395	4.24113		3.89783	4.91934		2.75504	-6.98004			0.856281	-9.99403		-1.22767	2.5141		-3.00089	-2.74091
	3.42797	4.65161		1.77192	4.45669		2.78107	-7.0251			0.413991	-9.8445		2.5657	1.97219		-4.25989	-2.71609
	3.49845	2.83766		6.00673	3.59642		2.48139	-6.54719			2.42294	-9.29735		1.71723	0.758875		-3.66904	-2.92348
	3.12537	3.52949		6.77102	3.15728		3.59115	-7.01629			2.3218	-9.46213		0.762768	1.36764		-4.27888	-2.63019
	3.07297	3.43748		4.47548	4.94719		2.19142	-6.51993			0.0750556	-9.78299		-0.563701	1.35091		-3.77922	-1.97809
	3.14916	4.31463		4.69654	4.39924		3.00599	-6.82999			2.52468	-8.97509		-0.144134	1.85396		-3.65138	-2.16792
	3.25328	3.54589		1.54914	4.49127		3.4656	-7.07696			6.65186	-2.73785		3.06978	0.726171		-3.16939	-2.11369
	3.19933	3.46097		-1.05513	2.47659		3.46462	-6.97165			0.133363	-10.0654		1.28576	-0.368092		-4.17914	-2.20782
	3.49987	2.33646		2.00822	4.22713		1.48363	-6.24893			1.46889	-9.24044		-1.40082	2.54986		1.36219	-5.07761
	3.25751	3.50941		3.69424	5.57907		3.14264	-6.56703			0.469661	-10.0337		1.00523	3.37786		-4.47417	-2.69798
	3.37804	2.68233		2.88216	5.42392		3.50176	-6.69783			0.799048	-9.88427		-2.67279	2.66076		-1.67333	-2.51927
	3.08045	3.89396		6.41353	3.17593		3.43409	-7.07883			0.140963	-9.30724		-0.582837	2.58502		-2.57893	-1.90531
	3.19828	3.05713		-0.413717	6.26012		3.14188	-7.12709			-0.00633878	-9.97717		0.999154	0.221796		-4.01579	-1.29323
	3.0031	3.11784		-1.10239	4.42371		3.05845	-6.44088			0.595617	-10.0116		-2.19416	3.13491		-3.7679	-3.27982
	3.08759	3.43535		2.11457	4.91181		3.55568	-6.44092			2.49376	-9.4527		-3.13635	3.54757		-4.10964	-3.01117
	3.06754	3.79944		4.73925	4.09811		2.82883	-6.37293			0.198401	-9.8266		-0.294189	2.03606		-0.202193	-3.94378
	3.67696	2.28787		1.75134	4.78291		2.22342	-6.79222			2.39027	-9.39076		1.5696	0.0807798		-3.81325	-2.6726
	3.54256	2.40245		-2.44594	0.400881		2.61794	-6.59651			2.45686	-9.2986		-0.450251	0.484946		0.696112	-4.89991
	3.51619	4.88921		0.651998	3.69922		2.98223	-6.31533			0.734036	-10.0667		0.82253	0.114467		-1.65782	-2.66159
	3.01025	3.51419		5.43902	4.23428		3.88428	-6.19268			2.38318	-9.31929		-2.9054	3.85756		-4.01154	-3.00646
	2.98928	3.72337		-0.340233	3.09285		2.9374	-6.67541			1.28697	-7.90441		-2.51653	3.32675		-4.15355	-2.80849
	2.95713	3.61743		-0.107834	4.4558		3.67288	-6.54944			2.41998	-9.31957		0.919964	-0.139149		-3.57963	-2.6208
	3.22467	3.73628		-0.575085	2.20198		2.82705	-6.67999			0.864793	-9.64494		2.27443	0.125672		-3.6976	-2.48267
	3.20257	4.32425		2.13613	4.33386		2.95869	-7.10283			2.35095	-9.29019		1.34279	0.739072		0.540974	-4.56794
	3.34455	3.59451		0.799673	4.42103		3.66488	-6.7131			0.0927305	-9.63017		1.28023	0.587572		-3.14699	-2.33052
	3.16097	4.39482		-2.42439	1.72902		3.3959	-7.06659			0.330912	-9.46511		-0.09097	2.54986		-2.84736	-2.24591
	3.32258	4.62417		0.174656	4.6118		3.17669	-6.10906			0.335933	-9.96162		1.88038	0.194453		-3.59794	-1.80698
	3.09909	4.03766		4.28702	3.10036		3.55735	-6.76289			0.469918	-10.0173		0.160993	0.475716		-2.96128	-0.874827
	3.0389	3.49084		5.54736	5.1953		3.73302	-2.99851			1.45136	-9.15069		0.222053	1.19994		-3.579	-0.728257
	3.0456	4.23923		0.199704	5.19606		2.58733	-6.6411			0.594274	-10.018		0.081543	1.10237		-3.65114	-2.64721
	3.68167	4.1193		4.23215	4.9205		3.35749	-6.90208			0.0846738	-9.79053		2.10682	0.0627225		-2.83535	-1.86352
	3.69687	4.74952		-0.785745	5.04793		3.06427	-7.12746			0.0193833	-9.81014		-2.41236	0.637798		0.405183	-3.96942
	3.15451	3.18658		3.37156	4.26405		3.56414	-6.94292			2.07965	-9.37864		-1.49651	1.37398		-3.27273	-2.78637
	2.91261	3.65014		2.63988	5.22351		2.54742	-6.85336			0.500727	-9.76372		1.30003	1.47376		-3.99524	-2.68028
	3.41733	3.25728		2.29504	4.19745		2.25138	-6.56814			0.837967	-10.0485		-0.745237	1.62894		-4.20001	-0.908849
	3.33495	2.66925		-1.4221	2.33644		2.21474	-6.55918			0.611773	-10.2761		2.34879	0.135952		-3.97845	-2.33716
	3.57693	4.79157		2.58471	4.35198		3.37644	-6.81606			-3.3084	2.25029		-1.18386	2.37523		0.651033	-4.39506
	3.81287	5.08781		3.48687	5.28508		3.6035	-6.59356			2.03375	-9.29249		2.98411	1.3122		-2.38183	-1.51534
	3.64165	2.32148		3.31144	4.32231		3.54857	-6.75308			0.0329724	-10.1078		-2.1194	3.90088		-2.9655	-1.89482
	3.31852	4.40014		6.31707	4.74856		2.9732	-7.04338			0.176793	-9.64208		-1.34631	1.51243		-2.38087	-1.09424
	3.18597	2.99801		0.0245761	5.77975		3.23404	-6.40951			2.62806	-9.05634		-1.9164	2.9001		-2.72254	-1.25422
	3.18847	3.15355		-0.498658	2.34007		2.99381	-6.54521			0.567116	-9.80556		-1.02655	1.05226		-3.04081	-2.94647
	3.33738	3.5322		1.77487	5.93296		2.88812	-7.05494			0.333734	-9.653		0.321257	2.67411		-4.16766	-1.70714
	3.12829	4.35116		4.0753	4.51276		2.96283	-6.77114			0.844365	-9.75562		-0.600128	2.70549		-2.02504	-1.6212
	3.48527	2.53152		6.43284	3.13474		3.43358	-6.6378			2.65912	-9.17054		1.05887	-0.398996		-2.98017	-1.44235
	3.23553	2.96422		1.5824	5.46688		2.38133	-6.61282			1.68487	-9.51284		-3.10676	3.89353		-3.88522	-2.85162
	3.29486	4.64578		1.60774	4.92846		2.67419	-6.62769			0.0457136	-10.194		-2.81143	1.9723		-2.6946	-2.11477
	3.22794	2.97859		4.2675	4.88321		3.44241	-7.20456			2.54138	-9.16739		0.471538	0.308634		-4.03948	-1.57127
	3.03878	3.61123		0.781382	2.57221		2.49268	-6.80068			0.655289	-9.7135		2.76544	0.125758		-3.74619	-0.638803
	3.2415	2.64107		-1.28281	4.40918		3.03876	-6.90428			0.738505	-9.90566		-1.05853	1.4869		-4.5427	-3.53164
	3.07351	4.16844		-1.00071	6.06248		2.78122	-6.94603			2.61479	-9.04554		0.775151	0.247344		-3.32645	-2.12443
	3.11809	3.57369		4.64812	4.58021		4.25563	-3.57781			0.972407	-9.46016		2.68067	-0.0886596		-3.16046	-1.07688
	3.66673	2.39018		6.93214	2.57675		3.63244	-6.73164			1.61273	-9.12719		1.74714	0.73208		-4.25712	-3.26035
	2.90167	3.83415		0.976608	5.39831		3.47282	-6.90846			2.55751	-9.14613		-2.2247	-1.0316		-4.03912	-1.19326
	3.02501	3.467		-0.77655	3.46929		3.59587	-6.68888			1.78185	-9.53922		1.4131	0.849497		-1.8607	-2.85973
	3.55986	2.38615		6.22914	3.3113		3.10185	-7.14601			0.124313	-10.0793		-2.06118	1.59744		-2.28521	-1.36621
	3.15143	4.12599		0.988042	6.09231		3.18185	-6.93003			0.0983855	-9.75429		0.390964	-2.27133		-2.99287	-1.37766
	3.0721	3.20966		4.61241	4.05631		3.28879	-6.87739			1.85253	-9.3512		2.61214	-0.526059		-3.79989	-0.252077
	3.34005	2.68567		-0.329114	4.23907		3.55015	-7.05529			0.189497	-10.2674		-1.48377	2.01133		-2.82989	-1.60466
	3.2431	4.57856		-0.428263	5.93804		3.28483	-7.0115			0.434327	-9.81565		-4.44489	-1.16791		-2.33266	-2.38189
	3.28365	4.35358		1.04686	4.96926		3.45902	-6.56307			0.29834	-10.1624		-2.83589	3.33061		-3.07469	-2.05921
	3.36443	2.95499		-0.885189	4.87061		3.52877	-5.9308			0.748998	-9.81518		-2.86058	1.99664		-3.70461	-1.82607
	3.34136	2.79643		4.62878	4.11277		3.26776	-6.62262			0.762892	-10.0308		0.0718438	2.27139		-1.4631	-1.48059
	3.21411	2.66941		-0.488975	5.03094		3.53883	-7.11728			-4.92734	2.03163		-0.25926	1.34525		-3.22142	-1.47051
	3.41041	2.61037		-1.07991	2.28508		3.41697	-7.03874			-5.23004	1.30805		-0.399621	2.2945		-4.23708	-3.36233
	2.99208	4.35583		4.38363	4.03713		2.57729	-6.73009			0.342308	-9.7445		0.983849	1.00051		-4.03339	-3.03164
	3.3091	4.40543		-2.15994	1.12976		3.35571	-7.14097			2.09908	-9.13156		-0.396737	2.02401		-4.00828	-2.98104
	3.11429	4.0044		0.102206	3.09513		3.4787	-6.63776			0.62254	-10.2015		0.580063	1.69787		0.196366	-3.43644
	-6.76633	5.58361		5.61282	3.47854		3.54717	-6.70102			0.566728	-9.78949		2.70408	-0.53639		-4.05393	-3.69672
	3.18863	2.97428		3.33852	3.83046		3.44328	-6.93592			0.802891	-9.76886		-0.580265	2.11618		-3.27184	-1.52704
	3.07381	3.05204		4.10297	3.56613		2.06133	-6.01048			2.23273	-9.43624		-0.345266	2.20817		-2.90607	-1.23772
	3.44312	4.5824		-0.370822	6.02459		3.50208	-7.01058			2.46239	-9.30413		-0.503218	1.26287		-3.91446	-2.08282
	3.49051	2.55374		-0.501053	5.5549		3.66442	-6.80514			2.2852	-9.33083		-0.528805	0.553876		-3.09584	-2.28707
	3.43881	4.22082		0.905217	6.00813		3.15919	-7.04312			0.0811611	-9.71457		-2.23129	1.19842		-0.737259	-3.5879
	3.06305	3.06193		4.96893	3.17498		3.06611	-6.95192			0.262985	-10.1733		-2.43495	3.34783		-2.24275	-1.06083
	3.53481	3.77346		-2.73477	1.08939		0.00552135	-6.22435			2.42277	-9.27893		-0.482273	0.839394		-1.11495	-2.40928
	3.05032	4.00012		2.05705	4.02272		2.74217	-6.60679			1.06232	-9.92141		0.34792	1.86501		-3.85649	-3.17428
	3.26729	2.85565		0.972253	3.58247		3.27232	-5.92582			0.65577	-9.7745		2.01683	-0.131056		-4.02805	-2.60226
	2.91509	3.69974		0.831084	3.67357		3.26456	-6.59063			0.69327	-10.2522		-1.13862	2.51387		-3.18021	-1.97458
	2.99164	3.05901		4.24592	4.41146		3.62465	-6.92996			0.298497	-10.1556		-1.20558	3.14249		-3.75811	-3.22267
	3.20528	2.91197		1.92821	4.1555		2.8368	-6.83131			1.86069	-9.31323		0.85373	0.404027		-3.91059	-3.29285
	3.05377	4.00478		-1.54215	3.42628		3.54522	-6.82334			0.369879	-10.1043		-1.23774	0.761959		-1.78849	-1.70574
	3.26528	4.35103		-0.13324	2.48876		3.08234	-6.87609			0.777989	-9.8467		0.461174	1.93802		-2.90802	-1.59187
	3.13753	3.33346		1.28144	4.47104		3.09104	-6.30632			0.4224	-9.96119		0.858884	-0.00414193		-2.74676	-1.50054
	3.11334	4.36257		4.61552	4.34405		2.47844	-6.79955			1.51507	-8.45126		0.201744	1.10379		-4.21708	-2.95864
	3.66901	4.0971		3.16481	3.32308		3.4684	-6.78599			0.615343	-10.2557		0.232351	1.02555		-4.10625	-3.19003
	2.86094	3.26304		3.49084	4.10842		2.41809	-5.55871			0.100322	-9.85485		-2.10354	4.08856		-3.27113	-2.54262
	2.95845	3.78775		3.9832	3.88696		3.35146	-7.11939			0.95685	-9.71385		1.88976	1.27476		-3.29653	-1.68485
	3.32315	4.30286		5.6873	3.64527		3.70754	-6.85001			0.43813	-10.1006		-1.56475	4.12317		-2.17689	-1.21927
	3.18908	3.61995		-0.0776419	6.42376		2.84078	-6.57065			2.47661	-9.50638		-1.20192	2.32914		-4.13467	-3.17885
	3.15261	4.17298		1.08624	3.1289		2.82139	-7.15983			0.307034	-10.2772		-2.50308	2.52602		1.04347	-4.63576
	3.18998	3.20238		-0.764437	2.45456		2.59577	-6.3326			0.306375	-10.0164		-0.669667	0.592475		-3.27216	-1.20162
	3.10435	3.54447		1.37428	4.30729		3.25389	-6.89777			2.56961	-9.29835		-1.09496	1.95072		1.13875	-4.77774
	3.07591	3.57062		5.89674	3.73546		2.87734	-7.02281			0.175544	-9.78824		-0.955246	1.89748		-3.82973	-3.77451
	3.28543	4.4778		5.56165	3.91645		2.76577	-6.63199			0.878606	-8.80439		-0.92254	1.42104		-4.10867	-2.56681
	3.29378	4.36742		2.59517	5.97578		2.72121	-6.50109			0.127151	-9.77866		7.06217e-05	0.815105		-2.43693	-1.62521
	3.42021	2.59951		5.64083	3.75577		2.95918	-6.89743			0.0779342	-9.90371		-0.322898	1.98893		-2.84529	-1.4797
	3.54997	3.78256		-1.29687	4.95811		3.40068	-6.7865			0.182671	-9.60435		0.0217546	1.64968		-3.73779	-2.68855
	3.03106	3.6274		3.58517	5.50533		3.51162	-6.83123			1.96184	-9.4635		0.100046	0.742956		-3.81466	-2.54454
	3.1452	3.6409		2.4943	4.50244		0.805368	-6.3982			0.343308	-10.2439		2.98144	0.978957		-3.52585	-0.51545
	3.13386	3.29382		5.08809	4.31052		2.40294	-6.3636			2.56774	-9.23856		2.61376	0.797973		-2.94455	-0.1603
	3.08108	3.23137		1.66473	6.21443		3.39253	-6.63001			1.81442	-9.36992		-2.4009	2.79854		-2.21807	-0.589987
	3.01671	3.344		0.504872	5.74753		2.75093	-7.10043			0.379277	-9.63645		-1.22254	1.63934		-3.30445	-2.46163
	2.97762	4.03675		6.46003	4.44655		3.49805	-6.93097			1.80202	-9.46495		1.68041	1.02565		-4.12278	-1.16664
	3.08291	3.60049		0.784307	3.70908		3.37073	-7.16049			2.129	-9.41704		0.365302	1.50572		-2.79598	-3.247
	3.40016	2.60795		0.288175	3.58242		3.23303	-6.8262			1.34242	-8.76861		-0.757902	3.14182		-1.95026	-1.96588
	2.97528	3.7039		1.67447	2.83094		1.4871	-5.87164			2.59194	-9.0934		-0.816435	2.31353		-2.96235	-1.52793
	3.51929	3.32407		6.8566	2.62429		2.9346	-6.49584			0.179452	-9.42529		0.218852	1.26491		-3.23377	-2.31207
	3.20689	2.73318		0.164884	1.8963		2.57704	-6.59967			1.32644	-8.74322		-0.66327	1.72706		-3.66793	-0.652387
	2.98396	4.05584		4.08651	4.19873		2.59648	-6.67512			2.57437	-9.18452		0.948798	1.38188		-3.42798	-1.37265
	3.34516	2.66363		3.87343	3.69888		2.74163	-7.09158			0.196194	-9.6966		-0.628002	2.47775		-3.61889	-1.34316
	3.3619	1.83459		6.7408	3.29669		2.88275	-6.70809			0.810687	-9.13966		-1.30035	3.56434		-3.56995	-3.68411
	3.28768	3.37452		5.93925	3.80541		3.06712	-6.29005			2.35653	-9.23994		-0.747301	1.7139		-4.01401	-3.05165
	3.71882	4.2197		2.81235	5.62354		3.39258	-7.08717			0.619175	-10.215		-1.74391	3.73873		-4.19526	-3.391
	3.5083	2.96948		2.25711	5.28703		3.08617	-6.56592			0.859615	-9.63326		1.07114	1.34131		-3.83878	-2.23663
	3.17976	3.37809		0.168131	4.68176		3.48884	-6.60912			1.69759	-9.13318		2.96696	-1.8237		-3.18086	-2.05373
	3.69864	2.37718		5.37306	4.17272		3.63346	-7.05602			1.03698	-10.0797		0.689689	0.716682		-2.74625	-1.88155
	3.36489	2.54267		0.154368	5.01741		2.9102	-7.0938			0.55978	-10.1726		-1.6439	3.47786		-2.64039	-2.65879
	3.36987	4.10383		4.27895	5.4154		3.54589	-7.08739			2.27019	-9.38221		-0.917131	2.22317		-3.23294	-1.42895
	3.60011	4.70559		-0.340487	4.18129		2.27084	-6.64577			0.280007	-9.91848		0.125203	0.624606		-4.01351	-1.85413
	3.17096	3.90512		-0.20704	3.94726		3.69255	-6.66298			0.280076	-9.35706		-0.99325	2.28816		-2.77867	-2.52636
	3.23164	3.76889		-0.138516	6.27942		3.39068	-7.14225			0.083676	-9.88364		1.78915	0.371427		-3.39802	-1.08507
	3.39878	4.95448		-1.2702	5.21514		3.45458	-6.81384			2.39947	-9.2932		0.78258	1.23976		-3.54274	-2.65756
	3.06505	3.59524		2.25284	4.80489		3.55	-6.69591			2.21669	-9.24687		0.803089	2.7588		-3.60853	-1.46875
	3.12365	3.29939		2.50446	4.81838		3.0222	-7.00514			0.492685	-10.0491		0.589536	1.86687		-4.20981	-3.07349
	3.40899	2.92264		-1.04319	3.70685		3.67995	-6.68688			0.59975	-9.65734		0.133333	0.714295		-2.71473	-0.735474
	2.96369	4.00425		4.10312	4.50308		2.90638	-6.59463			0.1865	-9.94538		-1.55493	3.24192		-3.64975	-1.34022
	3.43674	4.85516		-0.613094	2.95747		2.9047	-6.24949			1.02045	-9.44669		1.7666	1.49329		-3.54793	-3.47314
	3.30649	3.95271		0.594403	5.13228		3.10758	-6.88992			2.20202	-9.23041		0.0929984	1.1171		-0.911274	-4.28316
	2.76296	3.91587		0.298935	5.13887		2.77012	-6.35697			1.76177	-9.49901		-3.26893	2.81414		-3.91626	-3.0896
	3.27043	4.33172		2.57181	4.83652		3.35825	-6.7784			0.0444266	-9.2118		-0.581237	1.1992		-4.1051	-2.16364
	3.03534	4.35643		0.78825	4.36332		3.50222	-6.90782			1.10078	-9.89761		-1.37698	2.50765		-3.71211	-1.60552
	2.90919	4.02653		3.98035	5.06632		3.15505	-6.71568			0.356226	-10.2991		-0.568967	0.780426		-3.80711	-2.08932
	3.19967	4.29627		1.82025	5.06205		2.55981	-6.78983			2.28859	-8.81855		-0.151724	2.56733		-3.06853	-0.410423
	2.98375	3.79783		0.663431	5.51189		2.7611	-6.91115			2.05673	-9.26453		-1.34242	1.9572		-3.73255	-3.26501
	3.09904	3.7521		0.570268	5.6217		2.66584	-6.91683			0.0899628	-9.81118		-2.82265	0.488059		-3.7408	-3.42682
	3.46856	4.40469		1.97997	5.2546		3.60044	-5.56267			0.353468	-9.88948		0.194388	0.334095		-3.05494	-1.18107
	3.12061	4.21789		0.689799	5.59319		3.44435	-7.01068			1.60076	-9.55937		1.58136	-0.926627		-4.11086	-1.23555
	3.93046	4.91776		0.603772	6.44571		2.71525	-6.38449			1.46544	-9.28581		2.16399	0.783075		-4.30779	-3.32204
	3.39092	4.63409		6.42206	3.40196		3.28648	-7.17137			0.133891	-9.78567		-3.76121	-1.47502		-3.82945	-2.51831
	3.01188	4.09707		-0.136903	6.09283		3.5193	-6.57679			0.231379	-9.96758		0.258698	0.353461		-3.12048	-1.96008
	3.15013	4.14547		3.91589	4.36183		3.17705	-6.70758			2.27403	-9.40173		1.55785	1.19594		-2.78434	-1.43798
	3.49104	4.43166		5.06573	4.91867		2.60709	-6.60064			1.52808	-9.46074		-3.05357	-0.373276		-2.82669	-2.38956
	3.43784	3.08752		2.82895	3.56941		3.23189	-6.92906			0.583984	-9.93178		-2.54955	3.01061		-3.0097	0.239408
	3.42509	4.59063		2.06836	3.90391		2.62758	-6.77077			1.49724	-8.77622		0.480128	1.03704		-3.73816	-3.15766
	2.8385	3.67895		5.90765	3.74699		3.08828	-6.37858			2.11936	-9.38579		-1.567	1.92881		-1.45254	-3.17135
	3.19435	4.23837		1.19549	4.91507		2.91658	-5.75173			0.855943	-9.80671		-0.499035	0.23293		-2.8789	-2.29172
	3.37091	2.80891		1.02032	4.3993		3.40558	-7.02669			-3.6419	2.08882		-0.104391	1.33884		-3.42561	-2.63707
	3.63828	2.61184		4.94911	4.26011		3.02698	-6.54987			0.664038	-10.288		1.48816	-0.373658		-0.486169	-3.09644
	3.1635	2.7532		5.84041	5.01766		3.00894	-6.84208			0.65176	-9.58758		0.0116606	1.8667		-3.23114	-2.01042
	3.48644	2.67482		1.90745	5.81481		3.03233	-7.14426			2.10548	-9.33806		-0.681758	2.58133		-3.87644	-3.01354
	3.6383	4.35327		-1.07607	4.6759		3.08703	-7.01632			0.867765	-10.0787		-1.25958	1.65949		-2.96458	-2.93038
	3.32162	4.51101		6.14105	3.18061		3.39206	-6.99275			0.165399	-9.89838		-3.36301	2.79151		-3.71761	-1.8089
	3.12593	4.05706		-3.10035	-0.59534		3.34854	-6.85414			0.733951	-9.92497		-1.05538	2.94827		-2.68267	-1.74597
	2.96925	3.809		-1.67942	1.44827		3.69763	-7.2139			2.05154	-9.45847		-2.10074	3.49757		-3.25449	-1.24146
	3.46813	4.18128		-0.937562	5.05386		2.65025	-6.81421			0.786143	-9.58762		0.0743057	1.57156		-4.08734	-3.07332
	3.56158	3.83606		-0.784712	6.31571		1.40822	-4.53864			2.05811	-9.4258		0.709641	0.951552		-4.16824	-3.28325
	3.04385	4.18385		1.43483	5.50955		2.61393	-6.85832			1.08979	-9.80103		-4.02843	-1.07944		-3.62321	-2.367
	2.96571	4.09785		4.45312	2.69507		2.81481	-6.95782			-0.123206	-9.83754		0.00396758	1.01988		-4.18617	-3.82259
	3.23341	4.53475		-0.221063	6.35616		2.792	-6.64274			0.44939	-10.1234		1.51652	1.24948		-4.40213	-3.38566
	3.25655	4.29756		5.98399	4.35914		3.13687	-7.10285			0.30158	-9.86982		1.28167	0.738074		-2.88764	-1.7189
	3.37647	4.55636		4.43011	4.73509		2.95984	-6.86183			2.63631	-9.00486		-0.804769	0.234984		-3.5241	-0.106511
	2.97269	3.81677		-1.12688	5.85358		2.15283	-6.30727			2.43988	-9.19638		-1.98125	3.30489		-2.71081	-2.1497
	3.03451	4.06373		3.72967	4.88292		2.50905	-7.03619			0.904844	-9.14144		-0.414264	0.54385		-3.19079	-2.22237
	3.53415	2.73155		1.01259	5.48665		3.10569	-6.98812			0.219662	-9.85631		0.369877	0.0459932		-1.48154	-2.28273
	3.02936	4.01127		2.25171	4.44265		3.56488	-7.13998			1.75485	-9.44899		-0.562548	1.64034		-3.94394	-3.60959
	3.29732	2.93834		0.278575	5.53844		2.85205	-6.89271			-4.77832	1.64683		0.336402	0.00528303		-2.51945	-2.33975
	3.3018	3.18304		7.31246	2.67247		2.92317	-6.31479			0.716457	-9.77724		-3.6584	4.76665		-4.06612	-0.961682
	3.87949	4.10222		3.006	4.8369		2.97915	-7.1093			0.242788	-9.78415		-0.427717	1.17695		-2.95044	-2.34
	3.28742	3.27627		-0.755528	5.36895		2.88923	-6.92086			2.10977	-9.0606		3.47751	0.440373		-3.25848	-2.90288
	3.09879	3.52242		0.156882	5.32878		3.16296	-6.99019			0.0860274	-9.42601		-1.83124	1.77851		-1.79438	-0.306789
	4.03185	4.93781		5.01109	3.2693		2.90266	-6.96327			0.529865	-10.2516		1.96906	1.75765		-4.08755	-3.37982
	3.63539	4.47842		4.1102	4.05742		1.0539	-5.73717			0.0500974	-9.48152		-2.64105	2.3435		-3.66555	-2.08956
	3.37916	3.78424		5.78885	3.38799		3.27188	-7.07166			2.1186	-9.47779		0.605741	1.31049		-3.75766	-1.71522
	3.07603	4.32819		5.326	4.39084		2.61981	-6.35831			0.290069	-9.49381		-0.890697	1.8101		-0.801367	-3.6928
	3.06854	4.12336		2.3553	4.90129		3.08708	-6.48328			0.263957	-9.55371		1.0108	1.33673		-2.48342	-1.7234
	3.22682	4.50521		-1.87519	2.91418		2.34173	-6.62569			1.53898	-9.25011		1.91228	0.711783		-2.64201	-1.37663
	3.17767	3.45224		1.30234	5.50988		3.63027	-6.39852			0.952315	-9.62377		-2.48542	2.61162		-3.70765	-2.07212
	3.13694	3.55272		-2.01501	2.72065		3.48713	-6.42381			0.557032	-10.1501		1.08043	0.559271		-3.36235	-1.50729
	3.51013	3.81033		4.3116	4.64773		3.088	-6.89372			0.209538	-9.56206		-0.0474715	1.36629		-1.98229	-1.89372
	3.30593	4.70541		5.77254	3.84102		2.82748	-6.55701			0.423565	-10.2553		-3.02187	2.75344		-3.85246	-1.48358
	3.08352	3.17916		-0.142943	4.38843		3.03602	-6.78401			1.1089	-9.58294		-3.47927	-1.41807		-2.9202	-1.48603
	3.48206	3.99063		-2.32235	-1.55187		3.71621	-6.68637			6.70624	-2.41956		-1.11898	4.07716		-3.87607	-3.33157
	3.53932	2.43113		-0.37531	4.65586		2.68447	-6.94983			2.39237	-9.40374		0.749631	1.18747		-4.71063	-2.86289
	3.01869	4.13278		0.839621	4.47159		3.58088	-6.28121			2.02952	-9.27651		2.54888	0.012512		-4.43034	-3.19163
	3.14548	4.03041		0.726423	4.38683		3.5882	-6.76286			0.368278	-10.0894		-0.612081	0.663181		-4.58604	-3.60543
	2.95281	3.74643		3.64066	5.48782		2.68028	-5.64265			0.383018	-9.67164		-1.86299	2.01678		-4.5242	-3.46095
	3.34552	2.75046		6.6801	3.91825		3.51253	-6.84573			2.39306	-9.29416		0.0244065	1.68933		-4.77319	-3.31119
	3.03151	3.75075		2.91032	5.11937		3.74778	-6.25176			1.02997	-9.89356		-0.122552	1.41981		-4.35534	-1.02485
	3.21996	3.73201		2.87257	3.57288		3.69845	-6.97605			0.395511	-10.2754		-1.61978	2.7446		-4.50722	-3.45086
	3.43333	2.71978		5.31045	5.27502		3.33676	-7.07803			0.889333	-9.575		-0.0540514	1.20999		-4.64716	-3.41677
	4.04545	4.50358		-0.120746	2.36425		2.71307	-6.40959			0.0224072	-9.47031		1.87556	1.12489		-4.61506	-1.81994
	3.08247	3.96054		0.416724	5.85862		3.59327	-6.89517			0.00045093	-9.65046		-2.34343	3.12308		-3.42447	-2.64226
	2.9386	4.12617		4.41315	4.83709		3.50521	-7.16589			1.15344	-9.31849		-0.580062	1.33195		-3.09562	-3.84323
	3.4913	2.51989		-1.46027	1.38958		3.5661	-6.8829			-0.0848839	-9.38018		-2.01585	3.26237		-4.63158	-3.33595
	3.31254	3.07308		4.84288	3.58184		2.30563	-6.73592			0.389513	-10.1926		0.241778	1.3311		-4.78502	-2.5245
	3.71409	2.08328		3.07373	3.17843		3.24711	-6.93985			0.389134	-10.202		-1.55974	2.62539		-4.2956	-3.42456
	3.07884	2.65501		3.13304	2.99069		3.29786	-6.45402			0.0862851	-9.81431		1.94647	1.65228		-4.3909	-3.49343
	3.45115	4.83939		4.55385	4.64862		2.89217	-6.76649			0.111589	-9.91756		-0.790631	0.821485		-4.93141	-3.33414
	3.29722	4.646		4.34333	4.18916		3.33469	-7.00846			0.0861966	-9.61834		-1.81119	3.44144		-4.78947	-3.23241
	3.2215	4.53241		-0.434888	3.76817		3.27605	-6.97423			-0.122854	-9.83993		1.48288	0.4994		-4.93923	-1.02275
	3.57095	3.8535		3.98761	5.68122		3.25544	-6.71581			-0.0987101	-9.75564		3.38632	0.300818		-4.68014	-2.6408
	3.13034	4.22756		5.78544	3.82616		3.71709	-6.8912			1.6005	-9.64835		-1.08687	1.9096		-4.77137	-3.09755
	2.96437	3.58647		1.5995	6.32151		3.55911	-6.89959			0.826199	-9.78318		0.020103	1.36789		-4.78416	-3.25501
	3.26982	3.92074		3.38069	3.90609		3.12635	-7.0242			0.110612	-9.68982		0.222448	0.506455		-4.6023	-3.46361
	3.14835	3.05302		-2.47343	1.65393		3.47596	-6.78133			0.775377	-10.2553		-2.71076	3.667		-3.73617	-3.38655
	2.62143	4.6422		-0.476971	6.02001		3.23051	-6.69733			0.381609	-10.2145		-1.03466	1.53971		-4.37009	-3.42034
	3.40636	2.7793		1.43324	4.89626		3.49237	-6.9454			-0.0220582	-9.71718		-1.63418	1.81314		-4.18393	-3.75953
	3.40619	4.64761		1.04992	4.99041		3.17226	-5.98751			2.46012	-9.22881		-0.407463	1.88067		-4.95494	-3.0982
	3.32862	3.28304		1.47753	5.59173		0.280556	-5.1059			0.486303	-10.3587		2.60315	0.557293		-4.73458	-3.39983
	3.49227	3.91049		2.43929	4.69397		2.82212	-7.00991			0.755532	-9.64539		1.48441	0.704452		-4.51262	-3.62804
	-6.56599	5.54578		5.28236	3.94011		3.32107	-6.78055			0.346016	-10.2972		0.937343	3.06462		-2.70713	-3.50447
	3.22852	2.97413		1.34859	4.96608		2.85913	-6.94947			0.244464	-10.1815		1.93177	1.78318		-4.25585	-3.66822
	3.07109	4.17154		-3.24548	-0.447327		2.91218	-6.45933			0.0640403	-9.32897		0.928469	0.595638		-3.79976	-3.48865
	3.01338	3.66712		1.76855	5.71321		3.01648	-6.77599			0.370345	-9.81553		-2.37563	4.3332		-4.06252	-3.66624
	3.73161	4.31053		3.34976	3.72116		3.1697	-6.60327			0.557773	-10.2317		-1.15597	1.11812		-3.42153	-2.09298
	3.32287	3.18745		2.68307	5.04781		3.45893	-6.74905			0.469876	-9.87483		1.36868	1.50273		-4.45686	-3.21177
	3.29237	4.16427		-1.43588	0.138888		2.6566	-6.42805			0.313668	-10.2604		-1.34403	3.4847		-4.63224	-3.56927
	3.66729	3.9681		0.0128415	6.16339		2.46514	-6.41425			0.0513088	-9.63284		-3.3272	4.19146		-4.40961	-2.97266
	3.14157	4.23358		-0.356741	3.20081		2.56334	-6.38229			0.251569	-9.90117		0.61789	1.03188		-3.991	-2.69796
	3.65172	2.38428		-0.793326	4.90608		3.50133	-7.00931			1.32572	-9.65001		0.486543	0.301141		-4.80297	-3.28243
	3.54165	3.46378		0.287791	4.46408		3.67011	-6.72235			-0.0598645	-9.83601		-0.79416	1.7242		-4.48583	-3.26743
	3.52928	4.00476		1.13464	-1.02285		3.55899	-6.50655			0.305956	-9.69342		2.77551	0.638499		-5.04334	-0.903485
	3.31913	4.75956		5.10792	3.54076		3.19717	-7.17075			2.41406	-9.39172		0.863768	0.0574967		-4.70849	-3.19328
	3.0609	3.04911		-1.33874	-1.71543		2.6096	-6.84964			0.237683	-9.98069		2.39754	1.59726		-4.54108	-2.76434
	3.23767	3.30642		-0.21371	6.08193		3.4798	-6.39165			0.685946	-10.2475		-1.87852	0.832798		-3.84217	-2.27994
	3.02967	3.76657		2.42792	6.05353		3.59391	-6.85456			2.29868	-9.39545		-1.79867	2.09431		-4.86102	-3.29015
	2.78931	4.95206		3.62161	3.95916		3.45215	-7.14131			0.0421928	-9.76008		0.869846	0.0905679		-4.70563	-3.33054
	3.59014	3.19934		2.46874	6.07596		3.19937	-6.95054			0.235031	-9.90821		-0.459397	3.97403		-4.47768	-3.4885
	3.31077	3.87235		2.83872	4.98459		2.86798	-7.03585			0.321089	-10.0406		-3.38775	2.88172		-4.79884	-3.13818
	3.78587	3.94757		1.67696	5.0585		2.76212	-6.89909			4.05238	-2.35751		-1.80213	2.44488		-3.18704	-3.1034
	3.30426	4.02869		5.65508	4.83272		3.70722	-6.47732			0.717874	-9.22708		1.09982	0.698715		-4.96307	-1.44175
	3.07921	3.74848		-0.980235	4.45385		3.13171	-7.02191			0.892533	-10.0109		-2.32878	4.03646		-5.25296	-1.06794
	3.1519	4.02117		2.01705	4.62243		3.44081	-7.09489			0.281456	-10.0953		2.12684	0.168731		-4.31596	-3.61282
	3.33521	4.08442		-1.86466	-0.638094		2.53071	-7.01248			0.79559	-9.78479		1.22079	0.539261		-4.85343	-3.28661
	3.58312	3.80344		0.0296444	4.01738		3.11289	-6.67666			0.0350145	-10.1142		3.10712	0.3402		-4.27036	-2.45906
	3.61087	4.2488		0.693181	5.35755		2.75712	-6.99157			0.781527	-9.85966		-1.81216	2.188		-4.85631	-3.26491
	3.63762	3.24358		5.16567	4.68873		2.82979	-7.01079			0.424083	-10.0382		-3.35526	3.19076		-4.87902	-3.23356
	3.41737	4.24948		3.22709	2.73767		2.41265	-6.95964			0.144351	-9.72179		1.50947	1.61113		-4.85221	-3.26879
	3.28718	2.83189		4.35606	4.22145		3.50691	-6.7617			0.407171	-10.0424		0.942105	0.361449		-4.76801	-1.99514
	2.98606	4.49528		0.145588	4.8342		3.43475	-7.05511			0.390949	-9.99804		-1.72293	3.07031		-4.69898	-3.47203
	2.92524	3.41674		-0.385259	3.85283		3.0817	-7.06783			0.640123	-9.90475		-0.313941	2.18259		-4.51889	-2.80897
	3.24381	3.66328		4.08167	5.46083		2.94035	-6.26189			0.545265	-8.84453		-1.14648	2.50056		-3.23905	-2.53711
	3.15543	3.69002		0.80291	4.84252		1.83543	-6.62789			0.880853	-10.0987		0.10672	1.3395		-5.0683	-0.591383
	3.48691	4.88149		-0.116227	6.25898		3.4981	-7.23359			2.32605	-9.48345		1.15385	0.334069		-4.82615	-3.14396
	3.44114	4.37327		3.56018	4.48446		3.66666	-6.57812			0.421875	-10.1648		0.129798	3.25818		-4.81642	-3.16223
	3.28294	2.91774		1.62259	5.41932		2.61632	-6.80525			0.52766	-9.92852		1.55945	1.2071		-4.72475	-2.61104
	2.98008	3.72974		5.42464	4.56146		3.5418	-6.38964			1.61168	-9.12735		0.024956	0.953857		-4.76515	-3.09765
	3.17344	3.13933		0.827797	5.85433		3.46458	-6.59026			0.410234	-10.1843		-3.42785	3.70537		-4.65934	-3.2886
	2.65742	4.13019		0.791333	4.6825		3.13899	-6.56158			2.49153	1.00425		0.0721861	0.528809		-4.42677	-3.4909
	3.36327	3.25639		1.87589	4.8005		3.74111	-6.77537			0.912073	-10.1997		1.41314	0.401901		-4.75888	-2.97937
	3.3332	4.32892		2.13975	5.20071		3.4966	-7.02593			2.18505	-9.51082		-2.97728	4.2375		-4.72474	-1.75719
	3.55858	4.89788		1.43313	3.35157		3.48225	-6.9773			0.228853	-10.1748		-1.3708	3.22041		-4.51282	-3.68419
	3.2871	3.41232		1.11207	4.89384		2.9648	-7.06834			-0.0494273	-10.0098		0.117615	2.47294		-4.793	-3.07606
	3.6484	2.19205		5.74742	3.25853		3.12516	-7.03691			0.211138	-10.0068		-2.06647	2		-4.90919	-2.8619
	3.61287	2.38191		4.65996	5.08148		3.21427	-6.67779			1.20571	-8.98769		0.508605	1.67698		-5.19067	-1.01068
	3.27926	3.53004		-0.400598	4.35443		3.66609	-6.56471			0.534592	-9.81518		-0.872352	2.17872		-4.70783	-3.16741
	3.75739	2.19891		2.9448	4.37694		2.80924	-6.709			0.402699	-10.0073		-2.15654	3.57767		-3.17893	-1.68705
	3.61661	2.27232		2.60279	4.30698		3.51644	-7.00758			1.02233	-10.1248		-1.95953	4.23312		-4.64332	-3.48319
	3.49824	4.75898		-0.934525	5.03189		1.15008	-6.79728			0.401703	-10.095		-1.09932	1.94635		-4.1202	-2.13344
	3.0663	3.90428		2.21542	4.88043		3.02269	-7.06285			0.535769	-10.3002		-0.685927	2.96729		-4.91096	-3.24982
	3.08498	4.04071		2.6806	5.14027		3.59303	-6.33382			0.305468	-10.0899		2.44139	-1.89226		-2.65895	-1.77127
	3.85971	3.84679		-0.659066	5.3243		3.54809	-6.59144			2.19737	-9.18336		0.974061	1.16048		-4.78839	-3.05426
	3.31105	2.95142		1.01786	6.40856		3.70431	-5.76751			0.73794	-9.56378		-1.60352	1.7199		-4.14232	-2.9582
	3.0029	3.84645		1.49893	5.70894		3.07219	-6.69045			0.418407	-10.2317		0.472754	2.35864		-4.82157	-3.74047
	3.05302	3.40115		5.31777	4.80678		3.52232	-7.01694			0.692686	-10.0782		-1.30107	2.32477		-4.86174	-3.25283
	3.36607	4.67436		4.9005	4.22697		2.89184	-7.13493			2.38365	-9.26417		0.490886	1.60021		-3.87671	-4.07058
	2.82653	3.09535		3.7033	5.26981		2.74984	-6.83575			0.285811	-9.91947		-1.10256	1.43347		-4.90197	-3.17619
	3.25802	3.65542		4.18756	4.68068		3.2371	-7.05514			0.381442	-9.86313		-0.34047	1.32573		-4.71895	-3.37124
	3.35343	2.68336		-0.109723	3.58554		2.10486	-6.236			0.571146	-10.048		-0.115469	2.69339		-5.45406	-0.875088
	3.44722	3.88838		2.89251	5.05216		2.36173	-6.2154			0.0441217	-9.95236		1.96633	0.806431		-4.8607	-3.13237
	3.47689	2.87642		2.21966	3.10844		2.62653	-6.96585			2.14408	-9.41883		2.40084	-1.44458		-4.86643	-3.11259
	3.6853	4.55263		0.213066	4.69151		1.87781	-6.56338			1.07921	-9.53874		1.69051	0.462929		-4.71805	-3.40606
	2.99066	3.17812		0.72607	6.34423		2.81427	-7.00582			0.20648	-9.30162		-0.507133	2.29275		-4.92567	-3.37976
	3.16935	3.28642		2.41779	3.15234		3.28351	-6.97294			1.01959	-9.7741		0.96285	0.371201		3.81109	-3.06824
	3.61393	2.27457		4.5303	4.98532		3.51536	-6.91268			0.10568	-9.91029		0.339113	1.78324		-4.82195	-1.62231
	3.30391	2.80869		-0.303796	2.88199		3.55905	-6.75183			2.11534	-9.44011		-0.759163	1.34354		-4.95871	-3.2702
	2.99234	4.04538		4.09167	3.58125		2.49253	-6.62326			0.854619	-9.86902		1.78615	0.876565		-5.23834	-0.938605
	3.36298	3.83035		3.40481	5.18655		2.93126	-7.14064			0.142734	-9.98644		2.54979	-0.256072		-4.79717	-1.22855
	3.30602	4.49913		5.24387	4.01337		2.03365	-6.4431			2.19696	-9.38401		-0.0298202	0.381569		-4.71031	-3.3028
	3.72417	2.18987		4.74512	4.48527		3.03868	-7.00717			0.457945	-9.96384		-0.182371	1.46057		-4.37982	-2.24848
	2.80823	3.77312		1.24308	4.82526		2.66701	-6.91014			0.0599766	-10.2213		-2.3338	1.33537		-4.73634	-3.25334
	4.06562	4.51509		3.50104	5.26207		3.6241	-6.68549			0.236923	-9.81925		0.947007	0.396044		-4.64377	-3.48761
	3.29149	2.5696		2.06855	4.06331		2.79943	-7.07929			0.324179	-10.3117		1.70067	0.325804		-4.24686	-3.56712
	3.78054	2.39368		3.54575	5.97469		3.08257	-7.06925			0.0233418	-9.72676		2.0076	-1.10793		-4.51588	-2.42767
	3.45886	4.10581		0.539929	6.23865		2.88064	-7.13707			0.628474	-10.2154		-0.913274	0.561881		-4.5431	-3.6455
	3.36902	2.85474		2.95315	5.30407		2.04126	-6.48587			0.478342	-10.1842		1.18029	0.684362		-4.7426	-1.05725
	3.1552	4.0238		0.0891083	4.45856		3.18747	-6.83931			1.51469	-9.07877		-0.90954	3.05552		-4.71837	-3.57268
	3.18608	3.66786		1.41786	4.65985		3.9021	-3.55772			0.120103	-10.1068		-2.4273	1.50076		-4.35044	-1.8628
	3.02428	3.7103		3.90711	5.74927		3.62415	-6.59158			2.29648	-9.42028		-0.688027	0.681526		-4.5398	-3.58371
	3.47775	4.46982		3.47371	5.2455		3.54365	-7.02812			0.66958	-9.80025		-2.62414	3.24207		-4.73953	-1.76577
	3.85689	4.03939		5.85186	4.30102		3.14987	-6.82945			0.303962	-10.1544		1.50486	2.40559		-1.35561	-1.16151
	3.07304	3.98813		-0.164384	5.13721		3.5693	-6.63473			0.948075	-9.74972		-0.181561	0.861432		-4.79147	-1.84869
	3.75691	2.37698		-0.0379209	5.28008		2.62338	-6.9809			1.68626	-9.65143		1.49072	1.60424		-4.72519	-3.59601
	3.57644	4.81187		0.684124	5.066		3.14049	-7.05703			0.793634	-9.98224		2.17533	-2.38571		-4.1934	-3.63637
	3.64553	3.14304		5.47365	4.35227		3.67198	-6.55064			0.989433	-9.94813		-0.534497	2.78646		-4.34476	-2.39717
	3.49468	3.99923		1.18543	4.42148		3.39364	-7.0155			1.00728	-9.84737		2.18866	-0.00244579		-4.70223	-3.48531
	3.28514	4.151		-0.231415	3.8788		2.53128	-5.9822			1.0307	-9.89891		0.624529	-1.29737		-4.12333	-3.36632
	3.52851	2.58046		-0.638642	5.84956		3.53817	-6.56238			0.368809	-10.0358		1.8609	0.266672		-4.70345	-3.53503
	3.5196	3.69891		3.21293	4.56544		2.78984	-6.55252			0.825747	-10.1256		-3.10503	4.36583		-4.50954	-3.54666
	2.89135	3.6973		5.58274	4.52959		3.06197	-6.94683			1.68194	-9.60669		0.710327	1.80621		-4.74158	-3.34731
	3.00368	3.66635		3.31627	5.35546		2.67935	-6.5915			0.978132	-10.212		0.37826	0.670287		-4.71388	-3.13864
	3.15514	2.92682		3.99008	4.53604		3.50703	-6.40274			2.4737	-9.37061		-1.5922	2.36633		-1.99374	-1.25588
	2.9848	3.89488		3.68782	5.26356		2.8038	-6.88785			1.20242	-9.85646		-0.00314224	0.727507		-4.76634	-3.24418
	2.88171	3.78514		0.815308	4.22814		2.7302	-7.07294			0.845442	-10.1744		-1.16267	1.54103		-4.39567	-3.603
	3.24088	3.31679		0.263839	4.16813		3.5052	-6.87621			1.04783	-9.58234		-1.73118	1.84665		-5.18996	-0.296073
	3.04577	3.60247		-0.69266	4.83688		2.65595	-6.49282			0.98204	-9.70915		-0.369637	1.14855		-4.36005	-3.54923
	3.24564	3.23673		2.74571	6.07391		2.51293	-6.82326			1.13584	-9.81373		-0.135687	0.476432		-4.52537	-3.42466
	3.92759	2.66869		1.81547	5.74686		2.69187	-7.08887			2.5388	-9.21724		0.808508	0.988557		-4.78308	-3.55979
	3.17645	4.50472		0.845406	4.72384		2.40817	-6.24779			0.286291	-9.93747		-1.00618	1.90636		-4.9211	-3.26551
	3.06138	3.91302		2.46826	5.18209		2.63936	-6.61623			0.081349	-9.93202		-3.31368	3.96204		-4.76075	-3.17505
	3.07485	3.33587		2.68028	5.59687		2.63736	-6.89045			0.607714	-9.95807		1.13913	1.2899		-5.01816	-1.02753
	3.32099	4.09741		3.12969	4.66074		2.83299	-6.94887			0.394171	-10.1213		-4.23609	-2.03224		-4.93068	-1.88876
	3.30829	3.95302		1.21184	-0.509497		2.45463	-6.69357			0.64092	-10.1372		0.177813	0.240787		-4.19375	-3.2202
	3.03759	3.52251		3.22881	5.01494		2.64605	-6.98191			0.164645	-9.63588		2.23832	-0.17835		-1.80822	-2.28699
	3.52368	3.42247		-0.59266	3.72529		2.84235	-7.06068			0.680837	-9.78484		-2.7686	-0.17814		-4.85531	-2.80696
	3.04013	3.94815		3.46881	5.26687		2.91357	-6.91894			0.857763	-9.92455		0.567803	0.379844		-4.7613	-2.80063
	3.32664	4.01933		4.00797	4.46162		3.04581	-6.89384			1.86948	-9.49795		-0.796597	2.5135		-4.74503	-3.54879
	3.10187	3.19592		1.84491	5.22572		2.45665	-6.54661			0.862414	-9.63741		1.96991	0.567168		-4.78017	-2.9976
	3.36007	3.62206		0.268425	4.81004		2.6581	-6.4462			0.644008	-10.1026		-0.0638	1.9505		-4.93128	-1.64428
	3.12604	4.12364		6.15288	3.86189		3.07528	-6.9057			1.08377	-9.90748		-0.789552	2.72059		-4.40108	-3.57262
	3.33144	4.76313		4.43494	4.80773		3.40987	-6.99315			2.58138	-9.34033		-3.33457	3.11627		-4.88545	-3.28004
	3.50378	3.75602		1.57419	4.49688		2.81551	-7.02062			0.62507	-9.95823		1.51601	1.25958		-4.27727	-3.66735
	3.74406	3.46936		2.50637	5.37567		2.86725	-6.89457			1.14023	-10.0603		-0.188031	1.60921		-4.71587	-2.78696
	2.93472	3.70522		-3.15783	0.214168		3.72758	-6.68984			1.05437	-9.89281		0.493113	1.6672		-4.60679	-2.22823
	3.17502	3.04912		-0.971567	5.76056		2.99969	-6.88512			0.827716	-9.76789		-2.47045	1.52344		-4.461	-2.81253
	3.33455	4.61025		5.84232	3.77614		3.1169	-7.08364			0.623643	-9.55505		1.96719	-0.641524		2.40275	-4.48227
	3.29238	3.09167		2.04341	5.20835		2.91262	-7.02333			0.86297	-9.76593		-1.07262	2.53324		1.898	-4.94037
	3.3076	4.21823		-0.198468	4.00341		2.42687	-6.54878			0.137618	-10.0278		-3.95693	-0.478935		0.574921	-2.78123
	3.58134	4.61718		1.65912	5.28744		2.72569	-7.05691			6.78575	-2.66395		-0.536209	2.22193		1.19793	-4.7414
	3.16506	4.35897		3.67816	4.90087		3.02767	-6.93167			0.660103	-10.0354		-1.65144	2.6935		0.890822	-3.74446
	3.20654	3.26322		1.83835	5.95715		3.45111	-7.11764			1.97486	-9.47993		-1.90236	0.404996		1.63852	-4.49512
	3.55859	4.83679		4.64525	4.95502		2.92628	-6.72323			0.82754	-9.79722		-1.42984	2.02184		2.46506	-4.4607
	3.12316	4.1284		2.86829	4.4351		3.19735	-6.44329			0.978934	-10.0584		-1.3032	1.95169		0.85474	-4.41198
	3.09074	3.66025		-0.692207	6.02739		1.86751	-6.51937			0.941113	-9.79879		0.989196	0.692852		0.894924	-3.8506
	3.28997	4.25844		0.678166	6.23083		2.47147	-6.81144			2.2343	-9.29955		-0.419456	0.960963		1.66519	-4.95852
	3.18064	3.10153		3.63675	5.57096		2.40241	-6.93764			0.723898	-9.99542		-3.30028	0.495318		0.798848	-3.7798
	3.12969	3.92478		-0.638086	6.00856		3.17703	-6.90289			0.885384	-9.76922		2.82401	1.43146		0.86045	-4.22186
	3.88775	2.04959		4.67908	4.75556		3.3603	-6.96925			2.30509	-9.41177		-2.98693	3.41819		-0.132019	-4.22223
	3.08765	3.01216		2.68259	4.90064		2.61761	-6.45478			0.222091	-10.2293		2.20151	1.11242		1.30912	-4.56878
	3.24949	3.89513		-1.35869	5.42908		1.87932	-6.29662			1.46385	-9.61177		-1.88882	3.63252		1.15291	-4.34415
	3.17861	3.82148		2.67243	5.87663		2.60562	-6.41237			2.19301	-9.47129		2.37709	-0.202755		1.05636	-4.62205
	3.48505	4.64261		-0.830681	2.11859		2.67275	-6.75386			2.33196	-9.2913		1.15813	0.910062		2.87373	-5.13238
	3.01973	3.17501		3.71543	4.43343		3.53389	-6.96275			0.990389	-10.0352		-1.2616	2.26286		1.36463	-3.75628
	3.12281	3.28389		2.82618	4.73694		2.34741	-5.68364			0.665926	-10.075		-2.08595	3.36104		1.56384	-5.35745
	3.31609	2.81096		5.98445	4.02001		3.01122	-7.16505			1.60615	-9.608		0.613454	0.19996		1.55348	-4.69343
	3.01153	3.47321		6.09265	3.51558		2.73138	-6.49476			0.913029	-9.696		2.16275	0.9263		2.23421	-4.30433
	3.26295	3.93674		6.73258	3.96095		3.43719	-6.7324			1.60627	-9.60747		-4.33843	-1.31806		1.2916	-4.64539
	3.65965	2.36051		-0.931754	4.19725		3.45566	-6.52963			1.77944	-9.58736		2.40964	-0.275169		1.06349	-4.68811
	3.19017	3.81024		0.591289	6.15871		2.92296	-6.98423			1.16752	-9.95603		-1.66602	3.46617		2.36075	-5.4598
	3.28399	3.34569		-0.691449	4.61585		2.57738	-6.5196			1.127	-9.49356		-0.421576	1.89128		1.43567	-4.81047
	2.98561	3.27417		-1.97424	-1.36826		3.44863	-7.07297			0.140295	-9.96948		-2.98054	-0.679457		0.911398	-4.45467
	3.56245	4.89142		-0.469149	3.98908		3.05702	-6.98815			1.61794	-9.647		-0.14989	2.7098		0.601705	-2.74217
	3.00515	3.66725		-2.28907	1.22392		3.46461	-7.05429			2.39019	-9.34629		-2.80575	2.10802		-0.504144	-3.06115
	3.28325	4.17016		0.217049	4.33448		2.70084	-6.79481			0.497872	-10.1833		-1.27865	0.131445		1.10793	-4.27742
	3.07307	3.83454		0.0788266	6.06387		3.53673	-6.54456			1.1508	-9.7544		0.294652	1.62893		-0.0147451	-5.23558
	3.4266	2.51184		1.3923	4.97582		3.56343	-6.96734			2.2672	-9.53334		-0.573005	-0.0992862		1.13078	-5.263
	3.01323	3.70846		0.993962	4.67675		3.57211	-6.60309			0.820118	-9.84191		-2.52442	3.79828		0.990148	-4.023
	3.1179	2.96064		5.7932	3.56939		3.10822	-6.90124			1.25812	-9.44897		0.0275509	1.68756		1.69537	-4.92299
	3.36481	3.09852		6.0606	3.72657		3.18555	-6.80935			1.0118	-10.0584		-0.306846	1.13612		0.448633	-3.58442
	3.19273	3.68041		-0.765247	5.69036		3.18918	-7.00974			2.42865	-9.25029		2.17296	0.220531		1.13148	-3.90632
	3.07774	4.18935		2.12892	5.08518		3.05263	-6.56775			0.388247	-9.93071		-2.61259	3.20924		1.76994	-4.43591
	3.20978	3.35841		0.327682	5.58226		3.29265	-6.99265			0.444197	-10.4251		0.00714939	2.12137		2.103	-5.39462
	3.14805	3.59211		4.14733	5.53632		3.65589	-6.82986			1.06603	-9.6375		-1.29534	1.88775		0.577739	-2.52873
	3.11953	4.0061		1.09725	5.88678		3.6157	-6.93287			2.12483	-9.23319		1.87927	2.67031		2.54067	-4.61759
	3.13376	4.23553		-2.08479	1.04885		2.68153	-6.86539			0.980485	-9.90081		2.61281	-0.320305		0.831642	-3.90956
	3.50016	4.36997		2.45439	5.06118		2.92137	-6.6083			1.06041	-9.96061		1.41363	0.424609		2.04958	-4.2458
	3.06552	3.68352		-0.155998	4.52976		3.39734	-6.93954			1.077	-9.60691		-1.46674	1.31323		2.72881	-5.11933
	3.39212	4.38844		2.72696	4.31023		3.8127	-6.21308			0.696274	-9.76552		-0.785185	0.737709		2.51051	-4.74254
	3.41817	2.62124		-0.524742	4.09123		2.84196	-6.89264			0.942788	-9.93071		-2.45321	2.42286		2.46778	-4.99638
	3.68793	4.01352		-1.07118	5.22559		2.89823	-6.52594			0.480154	-10.1452		2.39314	1.53844		2.3653	-4.32032
	3.37037	3.0302		-0.940507	6.09083		2.9143	-7.07045			2.35398	-9.40164		1.12682	-0.0983826		1.81937	-5.04247
	3.18452	4.17233		5.97642	3.00685		2.81319	-7.1373			0.763688	-10.1784		-0.440528	3.13501		2.45542	-5.24505
	3.41504	4.90584		-0.710648	2.11237		3.48303	-7.08055			0.834276	-9.90915		1.62343	1.57385		1.19261	-3.71679
	3.04169	4.21929		-0.119424	4.22618		2.37166	-6.70654			0.847102	-9.76383		-2.76101	1.49676		2.48044	-5.36121
	3.04885	3.09689		-0.370883	5.10573		3.40564	-7.17003			0.915527	-9.90909		-0.162162	1.73277		1.60181	-4.36081
	3.7695	2.31638		6.84505	3.05374		2.18567	-6.37907			1.30715	-9.72716		-3.29598	3.08258		1.48956	-4.05299
	2.917	3.99695		2.88062	3.94619		2.89569	-6.9665			2.47038	-9.29346		0.11695	0.881966		2.84299	-4.77487
	3.30137	4.74379		5.50577	4.87063		3.68571	-6.52373			2.03931	-9.45756		0.859026	0.136894		2.79762	-4.70467
	3.12863	4.05483		2.09204	5.0625		3.42155	-6.7196			0.870061	-10.1278		-2.70279	3.93041		1.86658	-4.90222
	3.2957	4.86098		3.13348	3.86419		3.07828	-7.05982			0.702695	-10.024		-2.17754	2.2221		2.67378	-4.965
	3.54602	2.49375		6.73955	2.72048		3.03597	-7.02214			1.06251	-8.92569		-0.517601	1.42455		1.20996	-4.26545
	3.56819	2.3949		0.733413	4.9286		2.93581	-6.84208			2.34702	-9.45049		1.81133	1.80424		0.964517	-4.48293
	3.15862	3.6153		-0.0866849	5.71236		3.62852	-7.0995			0.672735	-10.0008		-0.744036	1.19856		0.508879	-3.73049
	3.47792	3.92295		0.536932	5.25756		2.93368	-7.03198			0.960325	-9.85563		-2.14614	3.19932		2.04362	-4.16762
	3.08387	4.19547		0.847973	6.2324		3.57793	-6.77334			1.55147	-9.4451		1.9063	1.10002		2.40085	-4.97165
	3.80895	4.27721		0.636402	4.12478		2.91129	-6.9341			0.275277	-9.6871		1.27921	0.804204		-1.59986	-2.63246
	3.38197	2.57351		1.0047	4.93683		3.31194	-6.69899			0.866465	-10.1548		-2.83316	4.35727		1.22191	-4.01253
	3.31091	3.01838		2.1038	6.2179		3.10674	-7.16591			2.38108	-9.18409		1.56456	0.568882		1.6245	-4.84045
	3.47891	3.76017		-1.35724	1.27638		3.05333	-7.03377			0.110327	-10.1507		-1.74263	2.10144		0.991183	-4.44263
	3.10463	3.09778		0.338235	4.03159		3.56993	-6.88582			0.252017	-9.30581		-0.209117	2.04081		1.52426	-4.97349
	3.47212	3.26094		2.00027	5.03498		3.56523	-6.42379			0.877611	-10.0721		-1.65651	2.49057		1.86194	-4.17573
	3.40495	3.46354		-0.214929	5.93189		3.27426	-6.56556			0.886566	-9.76838		-1.88708	3.04145		0.896874	-4.29169
	3.16968	4.30586		-0.683455	4.61823		3.82394	-6.2812			8.54635	5.11215		0.0206691	2.20568		1.56897	-3.95073
	3.29063	3.34227		-0.296108	5.03635		2.84686	-6.40951			8.62264	5.38118		1.42361	1.29604		1.72314	-4.21571
	3.3999	3.57315		4.37912	4.96609		2.60808	-6.8735			8.78827	5.53883		-0.170143	0.38123		0.566993	-4.06795
	3.27042	2.86274		4.18026	5.02124		2.75036	-6.10529			8.738	5.60906		-2.66136	3.93017		1.9297	-4.27965
	3.19092	4.51655		3.04381	4.40781		3.29967	-7.12815			8.9023	5.70946		-1.32226	3.44296		2.06667	-4.81643
	3.05431	3.79777		-1.01082	2.8142		3.75445	-6.7127			8.70547	5.42607		0.776432	1.85678		1.62771	-4.52656
	3.24806	3.59499		6.52235	3.49564		3.68101	-6.24221			8.51831	5.14611		-1.05634	1.08798		1.78931	-5.21607
	2.94335	3.82144		4.52705	4.75358		3.43286	-6.46628			8.63787	5.16131		1.09041	1.03599		2.2028	-4.42367
	3.3382	2.43075		0.630347	5.96905		3.504	-6.75624			8.77164	5.54787		-0.107014	2.72861		1.8375	-5.10216
	3.584	2.31737		0.0941219	5.02241		3.46205	-7.01613			8.03808	5.1606		-1.18741	1.31608		2.44992	-4.87316
	3.56277	3.70489		-0.394059	5.29116		2.48491	-6.75866			8.82426	5.58432		-1.31653	2.43052		2.72064	-5.17419
	3.60226	4.36209		-1.31189	4.82622		3.04717	-7.12305			8.62661	5.2463		1.82577	1.12249		0.859167	-4.21531
	3.3732	3.47187		0.240876	6.08628		3.56199	-6.77632			7.63694	5.32658		2.41177	0.719545		0.204003	-3.41903
	3.22332	4.07716		-1.62637	4.57672		2.53962	-6.33086			8.8538	5.66881		0.408545	0.723465		2.80294	-4.8459
	3.50898	2.61568		5.67376	4.78857		2.25349	-6.49134			8.76451	5.30122		-1.88207	3.57009		2.52657	-5.49656
	3.30099	2.94525		-0.810486	0.255033		3.02771	-6.51626			8.82589	5.584		0.604258	1.06742		0.372178	-3.79019
	3.40847	2.80538		1.01473	5.28433		3.66881	-6.76911			8.75943	5.47145		-0.0108771	2.01216		2.36334	-5.35111
	3.15436	4.20035		2.47388	2.88227		2.43216	-6.21835			8.1604	4.20068		0.695155	-0.00662047		1.21384	-3.74996
	3.15796	3.34836		0.0325283	5.83617		3.05857	-6.74897			8.82364	5.568		-0.020214	0.945825		2.17202	-4.76448
	3.29495	3.465		-0.681587	3.64181		3.18213	-7.04317			8.83192	5.5844		-1.04056	0.968356		0.944507	-4.14209
	3.46078	4.89475		-0.632897	4.59863		3.57552	-6.85491			8.90145	5.68735		0.696148	2.61529		2.49845	-4.67717
	2.88641	3.72239		0.0509772	4.60714		3.28551	-6.82893			8.77797	5.4479		-0.67168	2.17278		2.50517	-4.74402
	3.29212	3.07199		1.40746	4.69737		3.73556	-6.25988			8.63625	5.33758		0.978219	-2.42458		1.4838	-4.75882
	3.37019	4.38002		7.05238	2.4801		3.27192	-6.89442			8.86174	5.62915		-1.65663	1.94972		2.27963	-5.10532
	3.29599	2.96266		0.0217602	4.63056		3.37795	-6.71839			8.82334	5.53287		-1.08833	0.23402		2.84773	-5.29082
	3.24178	4.10197		2.35308	1.6542		2.83345	-6.93361			8.73998	5.50209		1.60495	1.09449		0.552206	-4.24015
	3.38842	4.19989		4.42015	3.91444		3.27322	-6.61342			8.79761	5.46922		2.69962	1.79692		0.647881	-4.40341
	4.1622	4.14839		1.20583	5.46903		3.12836	-6.94365			8.85307	5.60402		-2.58329	1.69333		0.794432	-3.79324
	3.70714	2.22226		3.65049	5.01618		2.78428	-6.20478			8.70279	5.3547		-1.29781	2.73919		1.98013	-4.74968
	3.01173	4.22756		1.46292	0.32047		3.03708	-6.76831			9.36869	3.19003		1.92902	-0.439275		2.52914	-4.48132
	3.67796	4.47623		4.02349	4.86386		3.57269	-6.70048			8.80357	5.55528		1.5969	-0.750468		2.23791	-5.27013
	3.35881	4.62205		-0.209445	1.13078		3.04526	-6.36371			8.86673	5.58586		-0.795425	3.38079		2.36323	-4.39335
	3.63696	2.27774		1.07929	4.78713		2.728	-6.92259			8.89779	5.66261		-1.50898	1.46625		1.98843	-4.95761
	3.39224	2.60908		3.60847	5.36965		3.07364	-6.77529			8.85003	5.60395		0.766961	2.07204		0.419391	-3.99845
	3.41646	2.55133		-2.88634	-0.731413		2.68786	-6.45244			8.86144	5.6313		1.74197	1.77383		0.870137	-3.02771
	3.46744	2.54117		-0.953478	4.50678		3.00879	-6.71791			8.78304	5.50065		-0.0986148	-1.73064		1.59462	-5.11334
	3.45962	3.52585		-2.09456	-0.816557		2.47686	-6.88648			8.85254	5.61536		0.846699	1.78568		-0.472257	-2.10004
	3.40898	3.49915		1.07961	5.6412		3.10852	-6.98201			8.84688	5.61945		-0.127799	1.53215		1.86738	-4.40346
	3.32594	4.17737		-0.0513783	5.3389		3.48315	-7.0159			8.80823	5.27786		0.352704	0.306607		2.02919	-4.2572
	3.0946	3.75076		6.34426	4.55184		2.64603	-6.72409			8.8409	5.61851		-1.87013	2.24208		2.55201	-4.62052
	3.25679	4.16604		-0.793939	2.72027		3.44955	-6.74875			8.70036	5.36669		0.636559	1.75458		1.25388	-4.65363
	3.19052	4.09119		-0.361506	5.74254		3.40696	-7.07873			8.79017	5.5192		-1.69513	4.25281		1.73928	-4.01363
	3.18106	4.18313		5.3841	3.46308		0.216351	-5.13435			8.79998	5.55437		-0.689709	1.03746		1.19414	-4.43502
	3.19372	4.22795		4.243	4.33886		3.3263	-6.53352			8.64761	5.37686		0.0900663	1.1837		-0.608644	-2.29158
	3.14457	3.18486		3.72734	4.64347		3.35366	-7.04491			8.71439	5.2499		-0.043329	3.22299		2.64084	-4.9199
	3.02318	4.01803		3.82603	4.42211		3.51549	-6.67918			8.80294	5.47134		0.818765	-0.166095		1.85191	-4.02063
	3.67793	4.9706		5.34473	3.84266		2.81924	-6.89515			8.732	5.3993		1.68234	1.16594		1.86756	-4.37377
	4.23021	2.50842		-0.0379609	5.42128		3.31603	-6.72857			8.18109	3.33652		-1.82461	3.71049		1.42392	-4.76465
	4.14753	4.6896		0.303403	5.2382		3.3955	-6.89211			8.82651	5.50275		0.515701	1.33082		1.70446	-5.03277
	3.68837	5.15862		5.29428	4.69996		3.56838	-6.83914			8.82703	5.56572		0.0823027	2.47498		0.748398	-3.89718
	3.7531	3.5208		3.34742	4.27971		3.36863	-6.65826			8.71819	5.31648		-2.06238	3.59673		0.660955	-4.96738
	3.89426	4.97311		1.49277	4.70305		3.52152	-6.87765			8.65085	5.5063		1.16621	0.608883		2.02561	-4.96478
	3.81594	4.65753		0.476326	5.30642		2.09368	-5.58947			8.10678	2.93226		-1.91539	3.18166		1.58472	-4.04818
	4.25497	2.51722		4.41921	5.09227		3.06153	-7.02288			8.80631	5.57591		-0.986698	-1.10619		2.26368	-4.43276
	3.69498	3.27417		5.46764	5.12019		2.46492	-6.51865			6.80807	5.22506		0.143703	2.0062		2.2143	-5.0506
	4.11529	5.11296		5.44183	4.4283		2.80219	-7.07947			7.18752	4.67682		2.01812	-1.03556		2.5907	-4.76542
	3.47938	4.09413		0.768963	4.76124		2.33801	-6.64808			6.9664	5.405		1.24227	1.11248		1.01073	-3.37518
	4.18691	2.72172		-0.665504	5.40525		2.53757	-6.7843			7.33959	5.26036		-0.0920745	0.72274		2.30276	-5.24663
	3.88792	3.77853		-0.209122	5.05428		3.5223	-7.07448			6.5867	5.61098		-0.175764	1.35785		0.881142	-3.92921
	3.51596	4.89892		2.61543	5.35014		3.10223	-7.1874			6.87508	5.42347		-2.76648	3.20289		1.82228	-4.3254
	3.74622	4.00213		3.0192	1.51259		0.387892	-5.24506			6.94907	5.59604		-1.35532	3.00175		1.60888	-4.71195
	3.86159	5.19982		0.20852	6.12483		3.08562	-6.51531			6.65222	5.29777		0.665452	0.651058		1.71124	-4.2464
	4.55575	4.66135		-0.447417	5.80693		3.13694	-6.70984			6.86108	5.54851		-0.641456	1.78188		1.81473	-4.68793
	3.30326	3.77748		1.63918	5.44307		2.98654	-6.77818			6.95221	5.11911		-1.12216	1.26347		2.27649	-4.38468
	4.16848	4.6005		2.45462	5.81964		2.13693	-6.51679			7.32373	4.25647		-1.43269	2.51194		2.30728	-4.55115
	4.0668	4.72284		0.57804	6.42889		2.9943	-6.61821			7.40362	5.24292		1.05048	0.353361		2.05378	-4.62509
	3.38202	4.57082		2.39825	4.5091		2.93735	-7.00167			7.36709	5.16499		1.61603	2.72578		1.04243	-3.88551
	3.78756	4.23533		-0.28989	5.91409		3.25492	-7.06821			7.15701	5.33486		-2.43529	2.03257		0.702745	-3.93141
	3.66907	4.58583		2.00588	5.74498		2.95474	-7.17144			6.66805	5.38527		3.41046	0.120416		0.716103	-3.86743
	3.83753	5.24168		6.01982	4.42422		2.91002	-6.93823			7.40113	5.45793		0.297755	1.22335		1.34097	-4.4325
	4.13603	3.98226		-0.397034	2.39017		2.7752	-6.55655			6.69474	5.47564		3.04434	0.0164236		2.35215	-4.5895
	3.30247	4.57551		3.07867	5.64151		3.14059	-6.74057			6.77187	5.48209		-0.699951	2.84524		-0.172799	-3.23744
	4.10283	3.25968		-2.78573	0.436602		2.72404	-7.0609			6.9817	5.76132		0.640992	1.52593		1.10492	-4.00789
	3.05169	4.61149		0.902029	4.64288		3.44971	-6.64089			7.38385	5.50596		-2.80719	3.94081		2.90263	-5.01627
	3.59708	5.07046		5.83039	3.3738		3.10933	-6.30136			6.81358	5.32321		-1.37867	1.73711		0.853116	-4.51759
	4.08857	5.30966		1.8067	2.83733		2.49113	-6.79155			7.28297	5.56559		1.39088	2.34936		2.7169	-5.04291
	3.60298	3.06801		0.94607	5.14344		2.8884	-6.26995			7.37398	4.08493		-2.23747	1.23081		1.40067	-4.14039
	4.266	2.63365		2.56278	5.58552		2.72967	-6.58691			6.91901	6.00277		-1.6885	1.77024		2.10628	-4.37386
	3.88117	2.83788		-1.12212	5.86108		2.51946	-6.6049			7.45863	5.50448		-1.32905	1.96248		2.93319	-5.51078
	3.52895	3.26468		0.392221	4.95277		3.06553	-7.14554			7.21482	5.83997		-0.294904	2.04625		-0.610703	-2.51439
	4.0408	3.6661		6.09979	3.62112		2.80051	-7.03846			7.66309	5.06194		-1.56194	3.6531		1.95225	-5.14929
	3.56219	4.50012		2.02797	5.05198		2.2478	-6.46374			7.23963	5.44781		-0.98296	0.304197		0.304474	-2.21905
	3.62087	4.65263		1.40623	5.70812		3.42295	-6.57578			6.88869	5.75208		0.446993	0.286057		2.65052	-4.62103
	4.03115	2.88247		-2.38854	0.771899		3.20962	-6.88751			7.30004	5.95632		0.0414672	0.837035		1.27982	-4.02471
	3.89705	4.09235		0.033483	5.90801		3.36091	-7.24931			6.89577	5.66414		1.03177	1.15794		2.63291	-4.98587
	3.55637	4.88297		5.73766	4.61227		2.88594	-7.02032			7.20465	5.86897		-0.759575	1.2375		2.32631	-5.28153
	3.91594	5.30474		-0.308056	5.29693		3.09946	-7.10108			7.38551	5.10524		0.58235	0.0548433		0.752415	-3.94843
	2.75107	-0.726266		2.63423	4.97702		3.33062	-7.11882			7.19214	5.47186		-0.339441	0.569319		1.07883	-4.48434
	3.77678	5.19873		4.67138	4.28973		2.98832	-6.96929			7.39707	5.47205		-0.0751647	0.943308		0.964633	-4.02687
	4.17529	4.41039		0.0650106	2.48994		3.31732	-6.28245			7.16839	5.95668		0.46506	1.32976		2.07637	-4.18281
	4.04992	4.84062		-0.335453	5.05789		3.13231	-6.93635			6.95919	4.83312		-1.37132	1.94084		1.33641	-4.56443
	3.32361	3.4738		1.76735	4.22428		2.22735	-6.7921			6.67827	5.41313		-1.4478	2.75722		1.58771	-5.0793
	4.25492	5.27625		5.99053	4.25401		3.31644	-6.95773			7.25488	5.75689		-0.111516	1.77521		0.323814	-4.12949
	7.8939	2.44443		6.17054	4.16676		3.29594	-7.04375			7.37837	5.66713		-0.768726	0.90132		2.304	-5.21739
	3.92779	3.6408		-1.36707	4.90438		3.50094	-6.82373			7.25304	5.52639		-0.695756	1.73707		0.371951	-3.65381
	4.13006	3.31872		-2.83279	-0.297658		2.91004	-6.74844			7.17207	5.83517		-2.71909	1.95642		0.242016	-4.30244
	4.08856	4.0867		-0.339215	5.5275		3.34898	-6.79363			6.93272	5.47486		1.83457	1.92382		2.73355	-5.19101
	4.26479	2.91554		4.82595	4.80524		3.43286	-6.61334			6.80244	5.74506		-0.752672	3.08613		2.77684	-5.60343
	3.91672	2.30212		1.25594	3.77909		3.1363	-6.64601			7.56158	4.78846		1.39515	0.0497499		1.39504	-4.0761
	3.01471	3.03289		5.66045	4.8456		2.47697	-6.83041			6.74757	5.19313		-3.13382	4.23591		1.89173	-4.98317
	4.26642	2.8252		2.17123	4.85388		2.92864	-6.509			6.87943	5.98175		2.27102	2.18462		2.48641	-4.94018
	3.48925	4.84182		0.80287	2.02721		3.3234	-6.63292			6.85989	5.38343		1.23426	0.654257		2.38705	-4.56483
	3.66679	3.9737		-0.09943	4.9868		3.21109	-7.17576			7.15261	5.69098		1.08188	1.29028		1.20469	-4.33042
	4.1178	4.49068		5.18426	4.91758		2.88642	-6.42173			7.25068	4.90646		-0.0994799	1.36843		1.22802	-4.98321
	4.14947	3.39867		0.964699	-0.532491		3.13048	-6.65771			6.93839	5.49594		-3.13051	3.72304		1.21637	-3.4967
	4.04447	3.84605		4.35761	4.18649		2.35597	-6.93952			6.81192	5.3632		1.46557	0.988314		2.07823	-4.47426
	4.2287	4.4284		-0.519261	5.8201		2.77584	-6.9226			7.1848	5.17277		-0.64987	-1.31856		0.550167	-3.92771
	3.86066	5.28519		0.963704	-0.711698		2.10568	-6.41136			7.20971	5.89945		-1.24019	1.73048		1.81736	-4.97167
	4.02716	4.80147		6.805	3.39331		3.42784	-7.1679			7.25584	5.61028		1.80926	-0.539062		1.60668	-4.18125
	3.7236	5.11505		5.87125	4.32464		2.69688	-6.89105			7.25856	5.05622		-0.626553	1.59198		0.818895	-3.4326
	3.65324	4.62756		-1.82826	1.47812		3.34909	-6.92187			7.38563	4.99498		-0.824161	3.37054		2.35137	-4.64789
	4.14407	5.3411		0.271642	3.95551		3.03774	-6.99469			7.11276	5.70632		-0.903266	1.39704		2.12591	-5.283
	3.67001	3.79087		1.78609	5.31399		3.36608	-7.06771			7.20422	5.76448		-1.29445	2.24052		2.47032	-4.73709
	3.55042	2.7981		-0.079077	5.25844		2.89848	-6.89948			7.37305	5.03861		-0.952078	1.54324		0.977585	-4.06433
	3.37	3.51021		1.19779	4.91436		3.44296	-6.93352			7.02723	5.50844		0.655733	0.909875		2.00071	-5.3001
	4.05785	3.80247		-0.622241	3.77495		2.91413	-6.53119			7.01468	5.94243		-1.10405	3.159		2.46561	-5.50216
	4.08268	4.64526		6.66574	3.38544		2.65922	-6.67493			7.30832	5.6089		1.43367	0.43367		1.78339	-4.66193
	4.08572	2.8541		2.4478	4.93463		2.86441	-6.89645			6.98777	5.95738		0.538769	1.97292		0.643295	-3.64603
	3.48867	4.74957		4.35614	4.00726		3.50004	-6.98934			7.26256	5.48471		-1.69504	3.41286		0.842722	-3.6855
	4.17833	2.9894		1.33316	6.12819		3.61826	-6.98751			7.39481	5.79049		-0.397793	1.28319		2.29287	-5.42341
	3.87164	2.80986		-2.34143	1.66133		1.88277	-6.75968			7.42833	5.62353		-0.696227	1.80036		1.35264	-4.59554
	4.128	2.51311		1.96564	4.24985		3.277	-7.07998			6.8172	5.34991		1.81479	0.665843		1.98217	-4.185
	4.11738	4.48592		2.44948	4.56191		3.27221	-6.91288			7.15383	5.43791		1.69963	2.89238		2.48784	-4.7566
	3.84749	3.19656		4.16453	4.80168		3.16567	-6.54933			6.95638	5.95344		-0.251654	0.998455		1.2546	-4.05534
	3.39197	3.29728		-1.26665	2.52176		2.98199	-6.9203			7.25027	5.31086		1.1425	2.15344		0.243223	-1.32168
	4.08194	3.22703		0.324692	4.46495		4.66529	-3.19837			6.83479	5.52515		-0.344529	3.14844		1.0293	-4.36417
	4.0643	2.76659		-0.129758	6.39538		2.89499	-6.82468			6.63874	5.90472		-0.862356	1.76975		-0.517359	-2.59149
	3.87904	5.04321		5.32013	3.73061		1.66084	-6.0808			6.90702	5.58734		0.427017	2.59952		1.99291	-5.02829
	3.73248	4.22482		6.08788	4.04915		2.75943	-6.57241			7.00443	5.66994		-0.69625	3.61252		2.75774	-4.80309
	4.19974	4.35629		-1.30107	4.34574		2.75681	-6.83419			7.213	4.0264		-1.98375	3.17087		2.72657	-4.8383
	4.20955	4.5695		2.04389	2.06892		3.21816	-7.00766			7.36163	5.39926		-1.02576	1.52454		2.53856	-5.20569
	3.71522	4.25834		2.88508	4.10205		2.75131	-7.17573			7.0446	5.78263		1.64831	-1.46895		1.64546	-4.06325
	3.72115	3.37579		1.89269	5.45089		2.74256	-7.02695			6.79801	6.03232		0.849163	0.470476		2.73321	-5.54948
	4.09722	4.01653		-0.0317867	4.79037		2.70083	-6.66668			6.88322	5.66651		2.03794	0.527879		2.46807	-5.29558
	3.59606	4.01469		-0.79801	2.20251		3.05824	-7.2263			7.28953	5.28398		1.66276	2.6667		1.60429	-4.12385
	3.73476	2.74712		1.82374	5.65515		3.36129	-7.17048			7.15424	5.92015		-0.562297	1.40396		0.737881	-3.93191
	3.75913	4.02829		-0.288122	4.97626		0.975529	-6.36527			7.22444	5.81919		1.46237	0.529936		2.02159	-5.01763
	3.61645	3.46372		7.15744	2.46818		3.24451	-6.68782			7.31491	5.86895		-1.33965	2.44519		2.20568	-5.0958
	3.81888	4.51339		-1.60959	4.55068		2.87492	-6.63108			7.09538	5.83954		-2.21094	2.5151		1.68129	-4.8731
	3.5698	4.85071		4.27627	3.66433		3.25728	-7.02512			6.59579	5.78542		-0.141075	1.70374		2.83696	-5.05921
	4.21953	2.62467		-1.60005	3.39851		3.47162	-6.99156			6.98971	5.92559		2.2682	0.574482		-0.334534	-2.59218
	3.77392	4.85581		1.49106	4.90376		3.35317	-6.94026			7.3009	5.22443		-2.3391	-0.52684		1.42922	-4.73124
	3.81835	4.69103		-0.46484	6.15401		2.80512	-6.46201			7.04435	5.45845		-1.58139	3.27617		1.14601	-3.38545
	4.10613	5.12129		5.92278	3.87418		3.20787	-7.17806			6.82672	6.04528		1.53584	-0.71616		1.58597	-4.92143
	3.44539	3.77562		3.38915	5.30439		3.0566	-6.99104			8.91836	-4.23855		-0.416142	2.78036		1.60644	-4.08606
	3.92425	3.36114		3.81173	5.10584		2.61819	-6.89967			7.21162	5.64598		0.558077	0.432416		2.8024	-5.1427
	4.15982	2.3767		-1.16184	4.74292		2.97009	-6.76945			7.12782	5.61183		-1.16172	1.25768		0.996137	-4.29914
	3.3868	4.60668		2.46126	5.39134		3.18196	-7.18062			7.06805	5.21057		-0.902911	1.79795		2.10766	-4.28234
	4.25512	2.59156		-0.685255	5.36553		2.31556	-6.31627			7.05442	5.41452		-2.17354	3.68084		2.49607	-4.7541
	3.59804	4.64184		-0.459593	3.48412		3.03575	-7.04551			7.6719	5.0521		0.382216	0.498073		-0.551325	-1.84771
	3.94992	4.87323		-0.18079	4.07178		2.90299	-6.73874			7.01948	5.9807		-0.0296041	1.49893		0.841327	-4.26106
	3.78398	4.91883		1.51529	5.20766		3.3301	-6.5761			6.84593	5.9552		-2.69591	3.20611		2.37528	-5.55128
	3.81909	4.08113		-1.28948	2.68034		2.88262	-7.11155			6.5063	5.84724		-0.439122	1.18378		1.80761	-4.52152
	4.09553	2.82028		2.45396	3.38336		3.33629	-7.09462			7.66634	5.07827		1.08509	1.27705		2.1019	-4.86687
	4.24696	2.70139		1.28459	5.23979		3.59242	-6.60301			7.27043	4.31685		-0.530734	1.03246		1.94175	-5.0995
	4.16545	4.61914		1.00474	5.35047		3.43449	-6.7967			7.01198	5.94191		1.22292	0.469561		0.541561	-3.92808
	3.13611	4.0677		-0.277355	4.51202		3.04936	-6.30229			7.25555	5.4014		1.53683	0.25752		2.09263	-4.30575
	2.01823	-1.79057		-1.66826	3.6901		2.67016	-6.40346			6.92966	5.88045		2.21952	-1.6109		0.602484	-3.80887
	3.56521	4.91852		1.53786	5.20398		3.52158	-6.92575			7.07192	5.91628		-0.129167	1.54225		2.62704	-4.76619
	4.03643	3.70603		-0.753915	6.13677		3.47148	-6.84297			6.83285	5.74986		2.03752	0.24868		0.695463	-3.13669
	3.24927	4.38858		-1.19267	2.10844		2.85966	-6.8724			7.15102	5.85899		1.6012	0.435848		-0.640486	-2.64833
	3.74748	4.63101		2.91787	4.66747		3.41277	-6.8795			7.79136	4.89913		-0.0116497	1.58175		1.09501	-4.69181
	4.29172	2.87287		-0.00734324	6.42764		2.66825	-6.74972			7.34985	5.22185		-1.18996	1.71862		2.66782	-4.9203
	3.78756	3.93295		6.1084	3.30778		2.92573	-6.69277			6.65396	5.59625		-1.46615	2.78744		1.20973	-4.63588
	3.78787	3.63792		2.55117	5.20699		2.13456	-6.28512			7.14339	5.30329		-2.54433	2.72144		0.403271	-3.73543
	3.58849	5.10408		5.06917	4.49461		2.30859	-6.50219			7.36519	5.49008		-0.991656	2.59198		2.27306	-4.77356
	4.14855	2.76256		-0.700324	6.06297		3.02409	-6.91167			6.99939	5.33943		-2.87176	0.723474		1.60227	-4.48182
	2.99409	4.4524		-1.4268	2.57718		2.80034	-6.77961			7.06397	5.81978		-0.25289	1.679		2.61609	-5.23182
	4.31394	2.71822		2.36663	4.82075		3.06854	-7.07276			7.01154	5.78096		-0.0433626	1.95368		2.49712	-4.91288
	4.31873	2.90365		1.5556	4.7977		2.41828	-6.54981			7.2703	5.33982		1.66026	0.26468		2.23399	-5.26967
	4.0055	4.76973		4.37301	4.89015		2.92944	-6.51092			7.10762	5.81625		-0.812021	2.33906		1.82038	-5.07908
	3.67228	4.6189		0.155875	3.31755		3.02006	-6.67886			7.14158	5.51591		-2.98581	1.98989		2.28601	-5.0982
	3.29872	4.32821		3.61476	4.89599		3.15307	-6.60724			7.94932	2.47674		0.287005	0.951218		2.42647	-4.86121
	4.09486	3.0858		3.9175	5.35722		3.4817	-6.58891			7.14896	5.77193		-0.0142911	1.089		1.64309	-3.92731
	3.61193	4.67123		-0.161528	3.84459		2.49684	-6.7813			6.89883	5.35571		0.0242269	1.04237		2.72511	-5.29024
	4.17126	2.79017		3.50387	4.87833		3.48111	-6.90731			7.40465	5.41759		-1.64218	2.01952		1.84148	-5.00623
	4.2684	2.75573		2.709	6.10684		3.59162	-6.96316			6.98391	5.80413		-1.04596	1.27405		2.60761	-4.62377
	3.89101	4.6306		0.342117	5.34143		2.78297	-7.0132			7.20445	5.83556		2.16318	0.441433		1.13283	-3.45883
	4.16038	2.36278		-0.820603	3.26834		3.22022	-6.99839			7.21716	5.82536		2.29731	0.0574562		1.345	-4.21526
	3.49557	4.87402		-1.42829	1.69996		3.53281	-6.29977			6.67864	5.54368		1.95513	0.884954		2.63616	-5.34564
	3.9256	4.8313		-0.505184	4.20193		3.00589	-7.12567			7.34107	5.54213		2.20312	0.610225		2.75057	-5.15852
	4.26838	2.71008		6.35904	3.45641		3.55625	-7.114			6.84205	5.30085		-1.55101	3.58564		2.3156	-4.30986
	3.87865	2.75457		3.26156	5.18553		2.5551	-6.66247			7.20545	5.77846		-2.32846	2.045		1.88361	-5.11315
	3.30765	4.37613		-0.836918	5.60042		3.37702	-7.03312			7.2533	5.43769		1.17011	1.51198		1.54331	-5.37572
	4.06823	4.27756		5.54781	3.19382		3.40075	-7.04371			7.00017	5.97409		-1.63153	2.78372		2.5758	-4.50754
	4.28817	2.47591		0.707139	5.36509		3.34461	-6.88831			6.61326	5.74904		-2.5455	1.47751		0.700736	-3.95101
	4.05159	2.97953		-0.195083	6.33888		3.18301	-7.03185			6.82872	5.57755		2.518	-1.25761		0.89361	-5.30807
	3.98267	5.07422		3.77373	4.91407		2.96172	-7.18458			6.63821	5.35526		2.08176	-0.312094		1.47553	-5.0023
	3.45749	4.3327		0.146818	4.85792		2.85405	-6.75515			7.40447	5.18139		-1.92193	2.52019		1.20816	-4.00493
	3.82784	2.41531		2.77757	4.41303		3.195	-6.73109			7.08801	5.28083		-0.93586	3.31615		1.81779	-5.28444
	3.4006	4.37376		0.99739	4.58756		2.7625	-6.72693			6.82453	5.93855		-2.398	4.1184		1.39579	-4.99047
	4.15494	2.72783		3.37956	3.66744		2.8758	-6.87418			6.85917	5.91325		-0.231287	2.70688		2.26558	-4.38729
	3.90376	2.39525		-0.258982	6.00024		3.17379	-7.16416			7.13591	5.23012		-1.3953	1.17742		1.06698	-5.15589
	3.80481	5.20674		-0.461232	4.15237		3.24313	-7.10429			6.60014	5.28274		2.33326	0.134633		1.8284	-5.05891
	4.03448	2.79801		0.406041	5.32767		2.72955	-6.32762			6.94518	5.03386		-2.78072	3.89813		2.10856	-4.69727
	4.09659	2.57617		-1.58249	4.18191		3.45235	-6.79882			6.85438	5.10423		-2.6447	1.41743		2.48105	-5.20975
	3.97184	2.65847		-0.480786	4.47153		2.69678	-6.82845			6.77815	6.03672		2.3625	0.052735		1.56597	-4.36872
	3.2022	3.68262		3.23768	4.82671		2.48994	-6.42176			7.35728	5.52497		-0.189121	0.579109		1.70977	-3.91024
	4.088	4.72922		0.100615	4.02015		3.37355	-6.00141			7.32476	4.14567		-3.09083	2.53184		1.78897	-4.88025
	3.63855	3.90598		-1.54443	4.04747		2.55605	-6.47982			7.5894	5.04472		2.42222	-1.34424		-1.12685	-1.81295
	3.85517	3.86182		4.16199	5.10519		2.66962	-6.31827			7.24934	5.58135		1.75548	0.824021		1.89998	-4.2904
	3.81333	4.45775		7.04443	3.23226		3.58119	-6.83215			6.53786	5.63039		2.01804	-1.15539		2.13787	-5.32357
	4.09918	3.56677		5.25095	3.86874		3.66909	-6.62237			7.13157	5.49463		-1.05688	2.19284		1.63185	-5.01623
	4.29659	2.653		-0.018703	4.36427		3.16495	-7.11939			7.379	5.34923		-2.60794	3.87973		1.19671	-4.78008
	4.28219	4.59745		-2.30378	0.0230144		3.56538	-6.39414			6.93483	5.91952		1.10501	0.457717		0.761057	-3.83988
	3.85941	5.16797		3.74412	4.58957		3.22612	-7.00891			7.12013	5.84498		0.346204	3.13402		2.48584	-4.3747
	3.41839	3.84578		0.854781	3.6484		3.1456	-6.99027			7.38251	5.25104		-0.952147	1.25615		1.54932	-3.72558
	3.63661	4.55377		-0.15441	4.83249		3.05488	-6.81753			6.84599	5.86294		-0.836015	1.14718		-1.63732	-1.99462
	3.8195	3.69611		-1.53852	0.776568		2.48075	-6.56183			7.33701	5.10532		0.419787	1.87574		1.80169	-4.29467
	4.06555	3.57181		0.0567116	4.1907		3.28184	-7.115			7.40986	5.43654		-2.612	3.33032		2.51391	-5.05628
	3.84877	5.16444		-0.661719	4.89105		3.27986	-7.13375			6.74434	5.72389		3.01902	0.311561		0.718745	-2.95315
	4.24891	2.74856		4.7917	4.89909		2.89921	-6.29245			7.05575	5.8833		0.71009	0.108591		1.36493	-4.03256
	4.26305	4.84866		1.0179	3.77281		3.28195	-7.10473			7.19317	3.94926		-1.91696	2.13776		2.20215	-4.75244
	4.08498	2.98383		4.35414	4.88364		3.03155	-6.9871			7.48791	5.66031		1.50758	0.451136		1.08933	-3.95182
	4.00703	3.95383		1.51172	4.82646		2.82178	-6.6945			7.21047	5.88654		0.0313098	1.78185		2.00699	-5.62532
	4.0077	4.96488		1.18804	5.43528		3.62189	-6.57652			7.2777	5.47567		0.157804	1.88106		0.797012	-3.77678
	3.68455	4.88735		-1.31426	5.12079		2.49764	-6.83207			7.25251	5.67873		1.44493	2.31207		1.37767	-4.73817
	4.24544	2.92115		3.027	5.25565		3.49234	-6.4083			7.3096	5.2979		-2.94675	1.00854		0.951801	-4.31556
	3.96851	4.77719		-1.53685	5.4851		3.40625	-7.08775			7.09112	5.78127		1.96638	0.952136		2.39861	-4.47781
	3.71376	3.02922		2.02316	6.05151		3.5826	-6.96772			6.90551	5.34247		-3.14997	2.99776		2.67223	-5.01272
	4.03514	3.93451		1.88638	4.20415		3.31341	-6.89616			7.02577	5.88891		0.677092	3.09021		0.570215	-3.57986
	4.06725	5.3821		-2.28791	0.802065		2.9569	-6.93275			7.04536	5.92822		-0.985477	3.17433		2.77916	-5.25949
	3.92763	5.18232		2.42465	6.16481		3.57993	-6.62499			7.33925	5.68955		0.396992	-0.261011		1.35292	-3.96008
	3.69694	4.26413		2.02924	4.76438		2.90579	-6.8145			7.2466	5.73561		2.77299	1.06546		0.791952	-4.77113
	4.01485	2.75684		-0.770806	1.60625		2.92874	-6.73192			7.31418	5.48759		-0.806835	2.57915		2.51636	-4.5591
	3.80764	4.56848		2.50955	3.19293		3.25194	-6.88811			6.59947	5.60411		-0.567553	1.66899		1.18233	-4.63256
	3.83103	4.67125		3.85302	3.05221		2.71539	-7.05109			6.402	5.55576		-3.09486	2.7525		1.60461	-4.24209
	3.80903	5.15851		4.55732	3.53039		2.49534	-6.70287			7.32282	5.45877		2.01676	2.21125		1.14952	-4.00279
	3.79138	5.17479		0.225356	3.04558		2.70178	-6.8899			7.04955	5.35292		0.383237	0.958465		2.7276	-5.44444
	4.21091	2.96618		0.502694	2.99744		3.58552	-6.07826			6.52606	5.52016		-1.49289	2.06402		0.580852	-3.95729
	4.15468	4.7522		5.2687	3.67084		2.61895	-6.85506			6.62082	5.43843		0.416571	1.91389		2.61469	-4.96216
	4.31473	4.76983		4.58672	3.40264		2.91735	-6.95528			6.687	5.62791		-1.08495	1.64319		1.14346	-4.48253
	4.06143	4.34987		1.93983	5.49574		3.12695	-7.25287			6.80554	5.42249		0.304454	2.02096		1.52149	-4.62978
	4.14474	5.26214		-1.35112	2.99857		3.32901	-6.9172			6.77666	5.13305		1.86394	0.377051		1.57812	-4.85761
	3.83986	4.82718		5.33559	4.13751		2.3574	-6.50553			6.948	5.37333		-0.00223801	1.2278		1.4748	-4.84376
	3.97829	4.00468		0.0428099	6.27192		2.78775	-6.99295			7.21562	5.71245		-0.729927	1.54826		0.197644	-3.417
	4.14607	4.12029		-1.29473	4.90431		2.51171	-6.38186			6.74022	5.33082		0.419371	2.02955		2.79853	-5.39131
	3.98265	4.09645		2.92019	4.21055		3.29233	-6.99282			6.93414	5.76519		-1.1539	1.40999		1.55832	-4.46843
	3.91615	5.03504		0.368696	4.88268		3.22294	-7.17179			6.80433	5.80385		-2.97309	3.10065		1.90079	-5.308
	3.88761	4.46244		1.37163	5.07899		2.56433	-6.5142			7.32245	6.03128		0.250832	1.97854		0.00256366	-3.55267
	4.17863	2.5564		3.26313	3.77784		3.29115	-7.09494			7.39698	5.19537		1.90104	0.177029		0.205601	-3.2208
	4.04061	4.11195		3.2993	5.28627		0.81871	-6.82824			6.60673	5.60659		-1.75224	2.12451		2.60807	-5.07
	3.7159	3.32201		3.71194	4.77783		3.495	-6.98384			6.60556	5.43365		0.312545	-0.115994		1.312	-4.80533
	4.16533	5.13969		-0.657961	6.0419		3.58327	-6.68569			7.9352	2.48897		0.414579	1.03902		2.56066	-5.12122
	4.30761	2.70229		-0.00545405	4.37528		3.49364	-6.65434			7.12628	5.56304		1.16523	1.84722		2.55204	-5.17265
	4.02796	5.15234		4.40071	4.91651		2.88437	-6.6539			6.49609	5.45764		-3.6322	-0.135694		0.823009	-4.05488
	3.80345	2.99282		0.175394	5.25793		3.37509	-6.64477			7.09354	5.66127		-2.9076	3.52502		1.35298	-4.38196
	3.34517	3.93333		1.08677	4.98185		2.72859	-6.94159			7.26781	4.20796		-2.38584	2.13234		1.01222	-3.24532
	4.12304	2.64159		7.4786	2.84208		3.10922	-6.94474			6.95327	5.28572		1.77924	2.18646		2.1875	-4.59372
	4.22086	2.66736		4.43687	4.7887		3.35171	-7.04387			6.81428	6.01836		-2.77572	2.95051		0.0280394	-3.47385
	3.98441	5.29738		0.556235	4.38498		2.70649	-6.625			6.70913	5.59111		0.376302	0.994533		2.10092	-4.30385
	3.99429	2.51253		4.38676	4.32412		3.43562	-6.24626			6.4197	5.54608		-0.379814	0.663475		2.64334	-5.12324
	3.58638	4.13501		-0.369865	4.16536		3.23464	-7.03754			6.45364	5.40458		-1.21211	3.52669		1.14707	-3.7887
	3.67841	5.21715		5.29366	4.22		3.41291	-7.09015			6.66439	5.69032		0.217529	0.358353		2.14953	-5.31174
	3.44731	4.47795		-0.427345	6.11834		3.53009	-6.479			7.03665	5.99828		1.0379	0.791359		0.890916	-4.35338
	3.72305	4.87502		2.68685	5.89984		2.33036	-6.52532			7.43696	5.26705		-0.504731	2.0912		2.16866	-5.41218
	4.25828	2.69546		1.52599	3.81091		2.90461	-6.8728			6.83017	5.35702		-1.66386	2.87157		0.875867	-4.00152
	3.82404	4.84053		2.42315	4.47296		2.73908	-6.71512			6.51706	5.6812		-0.934523	1.86789		1.15064	-4.16232
	4.00653	4.83807		0.237477	5.16982		2.52877	-6.82343			6.47093	5.58967		0.552466	3.45409		2.78061	-4.7733
	4.16758	4.8065		-0.0237189	1.49556		3.49899	-5.88641			6.83424	5.94653		-0.475796	2.47915		1.17658	-3.8659
	4.35857	4.5852		3.3663	4.89248		3.15359	-6.1649			6.74792	5.97875		-0.672411	0.92506		1.17054	-4.44027
	3.77047	5.08833		2.46981	5.88194		3.35201	-6.84635			6.54352	5.60161		-2.38162	1.47425		1.36213	-3.64311
	4.1209	4.2942		1.78581	3.7249		3.31426	-7.03966			7.40105	4.07352		-0.590984	1.46549		1.05215	-4.23695
	3.80465	4.99407		2.71671	4.64049		3.43108	-7.13964			6.97165	5.69818		-0.65631	1.10845		-0.730725	-3.32003
	3.95175	5.30305		3.07527	6.06924		2.59554	-6.63176			7.08701	5.12852		-1.01301	0.609476		1.68715	-5.10699
	4.1729	4.94256		5.5694	5.20398		3.19308	-7.02503			7.12217	5.69369		1.079	1.87527		-1.36755	-4.0744
	3.51096	5.03744		3.61464	4.43992		2.77543	-6.71895			7.24817	4.08005		-1.67923	3.33982		0.989	-3.70141
	4.0782	2.65344		-1.71678	2.39714		3.33579	-6.41322			6.90348	5.41522		-0.315803	1.6318		2.05011	-5.09754
	3.82988	5.01101		-1.44	2.54561		3.20701	-6.99247			6.55995	5.64685		-3.09813	2.95736		1.1764	-3.99395
	4.26109	4.87983		4.50098	4.9708		2.83819	-6.67328			6.48621	5.57052		0.0655039	0.724681		1.27618	-4.55519
	3.58471	4.51245		1.65609	5.07904		2.76021	-6.94371			6.82835	5.91013		0.470889	2.18819		2.79108	-4.97494
	4.43107	5.00162		1.85099	5.01428		2.60179	-6.26552			6.57461	5.42808		0.301471	1.05962		2.63769	-5.20509
	4.12855	5.21935		2.44938	4.22468		2.99507	-6.97828			6.71598	5.28566		0.465864	2.94552		-0.260378	-2.13132
	4.14177	4.46172		4.47739	1.95274		2.85938	-6.42018			6.5246	5.33503		-1.9016	3.25417		0.730335	-4.1627
	4.21318	2.49206		5.10186	4.92197		3.4318	-6.82679			7.11612	5.54319		-2.52179	3.46821		2.0134	-4.26189
	4.0367	4.24353		2.56576	6.03662		3.32642	-7.13327			6.67567	5.498		0.512264	1.25522		2.92308	-5.23062
	4.13906	4.25829		4.72613	4.67968		2.70202	-6.54936			6.83069	5.80727		-0.491079	1.36015		1.28236	-4.1608
	3.89466	5.28724		6.05874	4.77571		1.86382	-6.84541			6.74336	5.32169		-0.649102	2.06472		2.5456	-4.93657
	3.04576	3.66587		1.32654	5.20854		3.07367	-7.09519			6.92218	5.42027		0.388623	0.567891		1.49417	-3.93274
	4.00389	5.36968		5.32815	4.34865		2.45402	-6.97645			6.68077	5.87349		-1.55365	3.34182		1.73862	-4.77214
	3.88139	4.44436		0.279916	1.09591		2.99471	-6.32837			6.69402	5.88167		1.32613	-0.543458		0.560199	-2.87574
	4.08986	5.41334		2.33627	6.04328		3.2175	-7.05746			7.48036	4.79931		-0.477814	2.21364		1.5503	-4.53444
	3.95727	3.89385		2.9601	5.39411		3.43745	-6.71396			6.92402	5.35876		2.00357	0.282986		0.926413	-4.25197
	3.82964	4.74356		-0.809538	4.6618		3.14353	-6.5181			6.98039	5.70343		0.379605	1.11801		2.62749	-5.08945
	3.6007	4.70933		1.1353	5.01341		2.4847	-6.66541			6.66109	5.81883		1.60517	1.74838		-1.69437	-0.858003
	3.13854	3.09823		0.00458254	5.78379		3.54825	-6.81432			7.33021	5.32384		1.74708	-1.4803		0.489857	-4.33327
	4.30221	5.26539		0.403648	5.55868		2.61541	-6.58328			7.54726	5.80357		1.52989	-0.062755		2.19452	-4.83555
	3.78699	4.34194		-1.0398	3.23857		2.55409	-6.59606			6.72903	5.75711		-2.25967	-1.19396		2.78856	-5.08245
	4.02909	4.91148		3.24234	5.77648		3.53802	-6.59703			7.21382	5.46835		-0.322942	1.34859		0.85536	-3.6254
	3.91048	3.21964		-1.23388	-1.84101		2.84812	-6.59445			7.2586	5.74986		-2.72177	2.5984		2.31865	-4.31543
	4.11552	4.6779		1.41137	5.90561		2.83959	-6.97152			6.90972	6.01753		-0.756725	0.29432		2.65133	-4.98657
	4.28561	5.01049		6.21832	3.67248		2.71924	-6.89425			7.19997	5.79932		-0.325398	1.9107		0.799303	-3.80692
	4.22965	5.30244		-0.105232	5.96423		3.40384	-6.96537			6.52867	5.69351		0.39614	0.584325		0.425969	-3.7663
	4.30047	4.95731		-0.274492	4.28495		3.16711	-6.69484			6.84555	5.87077		-3.14629	4.38049		0.979711	-3.18179
	3.64837	5.12539		0.990755	5.37492		3.17481	-7.05827			6.53312	5.68378		-0.0532956	0.850889		-0.502811	-2.27591
	3.50133	3.88255		-0.852536	5.56175		1.63418	-6.52189			6.84283	5.25698		-0.361175	1.65826		0.770321	-4.13261
	4.18075	5.0813		5.3865	3.88255		2.71344	-6.80836			6.94836	5.4835		1.32053	-0.751404		0.243006	-3.50975
	3.45114	2.83893		1.99449	3.27423		3.40975	-7.00783			7.45346	5.198		-0.182236	1.20078		0.947625	-4.17957
	3.882	3.81606		-2.47586	0.325737		2.80803	-6.54366			6.48929	5.46555		1.46905	2.7904		1.15128	-3.85437
	3.82641	4.01315		1.3323	-0.799911		3.63196	-6.95401			7.5145	5.38055		1.39793	0.323969		1.29163	-3.83497
	4.17849	4.86547		5.53888	2.84142		2.83986	-6.93544			9.89051	3.40179		-0.615805	0.937525		0.00408621	-2.43006
	4.29516	5.01029		2.49599	6.03023		2.56518	-6.56713			7.30992	-1.45374		0.366527	0.789049		2.43922	-4.7179
	3.63284	3.59205		5.19515	4.58667		3.15737	-7.0183			8.55442	3.3492		-1.0098	2.78166		1.87243	-4.35027
	3.55679	4.33666		2.74054	5.44571		2.87254	-7.13381			9.66943	2.66092		-0.438096	2.05899		1.06986	-4.89149
	3.7277	4.5668		0.320909	5.31218		3.04167	-6.73257			9.21946	3.52454		0.181333	1.21798		0.951937	-3.80332
	4.22268	4.70896		4.18339	4.74419		3.3183	-7.16027			10.4845	3.03595		0.922638	1.55911		2.51945	-5.27027
	3.96199	3.21175		3.82133	4.88716		3.07726	-6.70613			10.0137	3.03698		-0.739781	0.931135		1.63226	-4.40876
	4.27249	2.77393		-0.297996	6.24874		2.85704	-6.62349			10.1051	1.94446		-3.20931	2.95758		2.57938	-5.3156
	3.7918	5.09926		-0.902013	4.10568		3.19054	-6.91271			7.15254	-1.69596		-1.94934	3.71182		2.7867	-5.02182
	4.15609	3.21555		4.80658	4.37286		2.72583	-6.46441			10.051	2.49189		-1.93585	1.55516		1.84054	-5.04472
	3.88111	5.13482		5.05194	3.91669		2.69326	-6.71158			9.87569	3.08415		-1.91106	3.66987		2.22774	-4.31928
	3.64711	4.02028		0.586196	1.23502		2.90981	-6.85856			9.86712	3.1454		-0.568009	2.6065		0.764158	-2.78171
	4.01296	3.81299		-0.849842	4.24802		2.71474	-7.05296			9.61908	3.09782		-1.07062	0.963592		0.764956	-3.28327
	3.65699	5.07241		-0.795571	5.20216		3.08446	-6.51751			10.2884	3.07136		-1.4419	3.17624		2.12543	-4.69432
	4.00079	4.77921		-0.392006	4.15496		2.84706	-6.66971			10.3704	2.40721		-0.757294	1.29409		1.53856	-4.11
	3.70908	3.46636		3.70834	4.21621		3.15901	-6.61925			9.422	2.84311		0.936991	0.132582		-0.453691	-2.91496
	3.68845	3.79442		3.9712	2.87272		3.15368	-6.86958			7.81164	3.81728		-1.41144	2.14754		2.17562	-4.16861
	4.1301	4.72134		0.208609	5.47678		3.65396	-6.69886			9.31954	2.22458		-0.981225	3.0088		2.85507	-5.382
	4.16812	5.31631		1.34643	5.48876		2.25087	-6.85824			10.073	3.12908		0.853063	1.04606		1.73051	-5.40982
	4.39265	4.52202		-1.15295	4.55582		2.97835	-6.93901			10.6504	2.65538		-3.002	3.16421		1.84054	-4.15808
	4.12522	5.43571		6.10966	4.03414		3.47257	-6.94352			10.11	2.34493		-0.584662	2.77704		2.16676	-4.32924
	4.23917	4.96089		3.7917	3.33527		3.56482	-6.81379			8.41715	3.35696		1.36884	0.380318		1.7188	-4.84722
	4.25625	4.66329		2.50163	6.18466		3.30691	-7.07255			8.64289	2.98464		-1.7058	2.76781		1.56915	-4.9927
	3.82002	4.95577		2.10016	4.6942		2.94939	-7.14821			9.59855	3.7463		1.65248	2.53313		1.37709	-3.7423
	3.85031	3.96271		-0.88274	4.2148		3.14547	-6.8728			9.10355	2.29568		0.102128	2.1051		0.409235	-4.45682
	4.20067	5.16449		0.411362	6.03585		2.8439	-7.16333			10.4038	3.11733		-1.54838	3.65866		-0.377285	-1.74225
	4.14133	5.3549		6.06512	3.88693		3.52698	-6.67568			10.7006	2.2836		-1.01605	1.88201		1.39212	-5.02487
	3.94523	4.08244		3.29898	4.65355		3.0729	-6.74834			9.34151	2.84698		1.08399	1.11631		2.83868	-5.28701
	3.71316	4.76031		-0.501613	2.82341		3.45933	-7.04754			9.44143	3.05145		-1.10964	3.18419		2.05239	-5.14098
	4.08976	4.19281		3.38381	4.80891		3.45321	-6.70483			8.46078	2.61073		0.967257	0.502619		2.35288	-4.95154
	3.91112	2.90338		-1.21793	5.9252		3.50162	-6.79957			9.79793	3.51632		2.50217	-1.12134		-0.579688	-2.79335
	4.13924	5.1455		4.73164	4.87339		2.89772	-6.35439			8.92435	2.75776		1.56656	-0.135166		0.960966	-3.87412
	4.01986	4.69007		0.207967	3.10557		3.39105	-6.84486			9.14701	2.55531		2.10901	0.570677		2.83886	-5.44077
	4.25969	5.01927		1.2223	4.61479		2.83949	-6.22035			9.18475	2.87743		-0.995952	1.92146		3.00934	-5.25857
	4.30284	4.54199		2.17592	5.13602		2.80654	-7.16487			9.48036	2.94788		-2.30791	3.4017		1.94672	-5.12483
	3.98704	4.50653		1.25649	5.58783		2.96309	-6.88928			7.14111	-1.70319		1.16889	1.83779		2.70371	-5.23632
	4.06696	4.94558		-1.02061	3.86417		3.3274	-6.60799			9.37295	2.80984		2.15492	0.196498		1.99555	-4.80794
	3.92423	5.09358		1.74598	5.29768		3.22973	-6.91261			9.25189	2.63289		0.0597954	-1.29235		2.00151	-4.23485
	3.71451	4.603		0.97899	5.66712		3.12636	-6.52534			9.57382	3.47377		-0.440852	0.90933		-0.107534	-2.7596
	4.25248	4.91058		5.13429	4.37982		3.12006	-6.80731			9.83722	3.26399		2.81654	-2.31428		1.62661	-4.07947
	3.85673	4.95216		6.51914	4.00271		2.64037	-6.54687			8.90509	2.98872		-1.36389	2.74889		1.98889	-4.11596
	4.16986	4.61272		4.56872	4.60564		3.41874	-6.99968			10.2472	3.25267		-0.597142	1.86335		2.00475	-4.42541
	3.58776	4.21418		-0.3051	5.16553		2.52835	-6.44427			10.5261	2.50938		3.08487	0.128833		1.27589	-4.84604
	3.82929	4.18815		0.236691	4.04108		3.14435	-6.95726			9.56186	2.75862		-1.21611	1.09246		0.825798	-4.567
	3.77665	4.58601		1.75161	5.24021		3.52458	-6.80749			7.07254	-1.84732		0.562289	-0.262286		2.03352	-4.91363
	4.16111	5.32816		1.2025	5.48182		3.30248	-7.10231			9.7401	2.26809		1.97749	-1.38307		2.5973	-5.14657
	3.9232	5.15789		2.93281	5.90778		2.71631	-6.53784			10.461	2.60425		2.25333	0.308916		0.488502	-2.65705
	3.88614	4.93986		0.700833	3.81948		3.54109	-6.76207			9.05173	2.80571		-1.46165	1.41327		2.00399	-4.78828
	4.34048	5.04736		-0.483763	6.25226		3.08651	-6.84101			9.01799	2.36413		-1.30764	1.54896		1.93024	-5.27391
	3.90925	4.71652		3.34339	4.96619		3.32532	-6.31468			7.13977	-1.68964		-0.275996	1.31234		2.48653	-5.52009
	4.03496	2.43236		-0.586792	2.60974		2.60631	-6.89925			10.1417	3.30221		0.0599003	0.417248		2.31432	-5.06237
	4.2025	2.84087		2.37485	6.22179		2.7005	-6.87895			9.81983	2.98675		-0.154608	1.8061		2.71727	-4.80184
	3.62078	4.07562		1.66792	5.87961		2.51349	-6.4302			10.5491	2.79851		-2.84255	2.6462		2.00043	-4.34065
	3.82163	4.73738		0.21584	4.96675		3.62542	-6.52735			8.9317	2.88295		0.0242799	1.29797		1.89927	-5.13157
	3.95576	4.89461		1.63897	6.17541		2.84425	-6.69327			9.45221	2.86248		-3.12434	3.18688		2.66203	-5.40079
	3.87794	4.48147		-0.504317	6.13938		2.69122	-6.82566			9.34489	3.40684		-3.32638	3.10443		1.03105	-3.22134
	3.54698	4.54437		1.06477	5.68685		3.21955	-6.79646			9.61819	2.12444		-0.605077	0.869914		1.80266	-4.19529
	4.24945	4.76866		4.61039	3.96148		3.33523	-6.42924			7.10366	-1.70234		1.83073	-0.350961		2.04648	-4.4412
	3.43898	3.95715		1.35988	3.96382		2.80169	-6.80854			9.24705	3.58412		-2.09922	2.72631		1.76258	-4.77282
	4.34117	4.71501		1.0157	4.65984		3.23396	-6.43098			10.0831	2.77088		-2.01888	3.57417		0.250183	-2.47863
	3.9376	4.04808		1.24736	3.33146		3.07717	-7.11757			6.95641	-2.03748		-1.77131	1.53045		1.38932	-5.00853
	4.00732	4.14494		3.94843	5.26752		3.27029	-7.10178			8.88791	3.4572		-0.301395	0.797324		-0.193265	-0.628035
	4.26976	4.51055		5.46744	3.98563		2.65366	-6.82552			10.5443	2.37399		-2.14952	2.95429		2.26431	-4.53446
	3.74592	4.11454		1.88055	4.77283		2.9168	-6.53798			10.1012	3.13982		-0.0211121	0.564326		2.68396	-4.59621
	4.24925	2.45837		0.628456	5.78007		2.56004	-7.09301			9.34821	3.1124		-2.14547	2.66098		0.82978	-3.86583
	4.10273	4.66355		2.90315	4.26967		2.80578	-6.7372			9.26437	3.52077		-1.15431	2.56967		1.36093	-4.39586
	4.10646	5.28158		1.29336	5.10149		3.27694	-7.122			9.16614	3.00903		0.450643	2.21043		2.52089	-5.03907
	3.93326	5.24416		0.686817	3.805		3.2793	-6.43481			10.2215	2.94953		-0.546914	1.13633		1.90817	-5.00693
	4.13689	4.37825		5.03196	4.4753		2.92036	-6.72902			8.87357	2.6504		1.79463	-1.05638		2.09268	-4.38911
	4.01413	4.47174		2.05443	4.36889		2.49903	-6.85423			9.65617	3.19557		-0.95107	2.16917		1.58661	-4.8821
	4.0734	2.99474		-0.962116	4.76047		3.07613	-7.03452			9.15986	3.72647		-1.59233	1.62445		2.28573	-5.34088
	3.64976	4.21111		-3.27495	-0.570289		3.29431	-6.77546			9.01183	3.80214		-2.99537	3.36628		0.632979	-2.87195
	4.21438	5.30722		0.77	3.60781		2.42466	-6.83091			9.30347	3.4067		-2.83749	2.1681		1.96957	-4.48211
	3.72355	3.62989		-0.418923	4.06555		2.88517	-7.12248			9.68877	3.29846		1.44864	0.927287		2.15086	-4.63777
	4.0003	4.31909		1.69534	5.33618		3.01963	-7.00345			10.4635	2.61416		0.247193	0.579001		2.12161	-4.54422
	4.05709	5.36846		2.11598	2.74363		2.57124	-6.94845			8.77736	3.17239		0.827113	0.667409		1.19783	-3.35036
	4.09462	4.91824		-0.585928	2.88019		2.8906	-6.81832			9.83582	3.3649		-0.335107	2.92005		0.703936	-3.25753
	4.14493	4.90203		1.06891	5.35776		2.86591	-6.55527			8.89115	2.36684		0.458207	1.25311		0.668146	-3.07971
	3.67965	4.78518		5.19093	4.34536		3.55977	-6.88707			10.0467	2.28401		0.0253491	1.70643		2.76648	-4.95557
	4.13189	2.33334		2.90245	6.04905		2.85398	-7.09722			9.09546	2.70568		1.56208	-0.481585		1.19343	-4.0186
	3.65615	4.58678		0.303449	3.5528		3.55167	-6.90471			7.16581	-1.7224		-0.755789	4.05786		1.20948	-3.35901
	3.99228	5.20025		3.23606	5.62211		3.23619	-6.71823			9.76041	2.34577		-1.36767	2.15989		1.16402	-4.7027
	3.69891	4.21266		-1.39178	2.42338		2.86041	-7.12441			9.76383	3.67566		-3.2321	3.20381		1.48383	-4.72231
	4.28299	4.51895		3.52761	4.7592		2.86244	-7.0685			8.92645	1.64771		1.36989	0.790943		2.63236	-4.6143
	4.04029	4.01272		-1.03193	3.89355		2.35112	-6.543			10.0291	2.96685		1.83572	0.372783		2.5352	-4.83327
	3.86057	4.95362		0.91863	4.32325		1.45838	-6.05228			9.82081	3.49994		1.54376	1.9205		-0.12636	-3.15627
	4.2659	4.40161		1.14535	4.73792		2.57774	-6.79922			7.07615	-1.72851		-0.321468	1.48681		0.277144	-2.07465
	4.03512	4.07457		1.94268	5.4436		2.82191	-5.94625			9.32384	2.97574		-0.264543	0.601396		1.57741	-4.54195
	4.1058	3.76343		-0.954803	4.96661		3.33227	-6.54332			10.259	2.27103		-0.928711	2.64187		2.45486	-4.50997
	3.94194	4.61266		-0.720778	5.36706		3.256	-7.0667			9.97015	2.11275		-2.73977	2.15918		2.64599	-4.76064
	4.12483	5.03341		3.98355	5.26387		2.88626	-6.48045			9.46373	2.87515		-0.990688	1.73228		1.26874	-4.37423
	4.07183	5.04139		-1.30261	5.7757		3.33722	-6.99492			9.98921	3.35012		-0.378788	2.37147		1.40144	-4.22531
	3.67534	4.95956		-1.36882	-0.882452		2.3081	-6.70666			10.3709	2.47228		-1.21207	1.47929		2.27679	-5.22698
	3.7945	5.10939		4.41947	4.71564		3.48227	-7.09747			9.33754	2.18857		1.65605	1.45278		-0.535599	-1.60748
	3.47336	4.68649		1.47918	4.79249		2.51511	-6.06869			10.0134	2.93868		1.71569	0.642545		1.40905	-5.16546
	4.25965	3.05859		0.725322	5.01905		3.21443	-6.94122			10.2798	2.98147		-2.54102	1.61015		2.48916	-4.80046
	4.27069	4.8366		0.35983	5.54761		3.06633	-6.28792			9.8338	3.30463		-3.32607	3.38922		1.52015	-4.51158
	3.83603	5.10485		2.19869	4.71064		2.63667	-6.95244			10.1412	2.45552		-0.517547	1.5054		2.18925	-4.49779
	4.25803	5.24937		-2.58078	-0.137491		2.68356	-7.04709			9.54052	2.18651		-3.50858	4.05671		2.93597	-5.14058
	4.00907	3.89401		0.736317	-0.62679		2.38187	-5.96813			9.97229	3.31991		0.993767	0.527861		0.98487	-3.70052
	3.72607	4.96318		0.224275	5.17779		2.70835	-6.59209			9.18277	2.84997		-3.16854	3.13523		2.99381	-5.29669
	4.14143	2.48524		3.03322	4.97048		2.8099	-6.78245			9.52709	2.50867		1.79211	-0.487562		1.11077	-3.72397
	4.11364	4.73771		-1.2009	0.281595		3.22909	-7.07112			9.95472	3.34547		-1.6695	2.58705		1.40824	-4.08655
	4.27898	5.33646		-1.1611	2.06057		2.52278	-6.75707			9.71304	2.85802		1.83075	-0.161947		0.994512	-4.3998
	4.01159	2.89062		-1.08357	4.30659		1.91208	-6.4324			9.9285	3.08224		-1.29928	1.36559		2.60442	-5.32474
	3.78982	3.82903		3.32392	2.7698		0.512034	-4.91315			7.93348	2.56639		-0.185113	0.759496		-0.68409	-2.04338
	4.08441	4.2813		0.612953	6.08698		2.45459	-6.56234			10.5182	2.53473		-1.38302	2.31239		1.85114	-4.35776
	4.14953	5.34212		0.178854	5.81121		2.65158	-6.444			9.19013	2.87698		-1.31244	0.234586		1.31026	-3.53855
	4.1453	5.36647		3.2244	5.18819		2.54705	-6.79156			10.3555	2.5496		-3.89091	-0.393416		1.10446	-3.84194
	4.74492	4.62695		5.44927	4.22656		1.55594	-6.38376			10.2596	2.68087		0.721663	1.64579		2.64071	-5.33744
	3.82123	4.10074		1.69249	4.66306		0.36627	-5.7492			8.71962	2.27022		1.4317	0.0922901		2.4423	-4.46152
	3.61667	4.25604		-0.926514	-0.978532		2.35469	-6.72656			10.5248	3.30822		0.188878	1.75624		1.56684	-4.25563
	3.80888	4.34561		1.63305	5.09704		2.109	-6.57759			9.4605	3.1766		0.0190632	2.63666		2.66631	-5.14743
	3.97473	4.83148		2.64416	4.40073		2.27813	-6.39618			9.99103	2.11337		0.385069	0.945355		2.83545	-5.41171
	3.64028	3.36332		0.979027	3.84484		2.05545	-6.51944			10.4244	2.49489		1.97154	0.486941		2.32983	-4.34891
	3.75594	4.84759		-0.776294	4.02233		2.69806	-6.84404			9.48437	3.70694		-0.358724	2.72207		2.08345	-4.61894
	3.76003	5.0786		2.10911	4.29042		2.97649	-6.42565			10.5197	2.80181		0.294263	1.96914		2.52639	-5.42951
	3.82985	3.37982		0.866335	2.65954		2.46427	-6.69592			9.63331	3.24932		1.29692	1.07888		-1.04961	-2.22433
	3.59631	4.42056		3.72749	4.58465		2.68101	-6.74634			9.61963	3.49128		-0.089764	2.01377		2.1593	-4.2364
	4.04761	4.96308		3.43419	5.27873		2.45295	-6.45205			8.59563	2.56535		-1.78418	2.38051		1.85968	-5.00538
	3.6478	3.36254		5.50139	4.74522		2.75067	-6.48421			7.89659	2.55204		1.8423	-0.639597		0.692997	-4.28129
	3.68675	4.57209		6.58225	3.07913		2.50697	-6.78806			10.181	2.41221		1.36836	1.055		2.11397	-5.06933
	4.29057	2.58985		1.89959	5.18943		2.73962	-6.52493			7.20827	-1.68849		0.930528	0.235831		1.94245	-4.14216
	3.91966	4.45782		-2.01876	1.55298		2.47854	-6.74304			9.68585	2.00942		-0.797501	1.40173		1.61501	-4.97928
	4.21375	5.10159		5.0733	4.18496		2.66262	-6.73062			9.00986	2.91177		-3.31487	3.26961		0.984427	-4.81587
	4.18839	4.51316		0.90549	5.35974		2.49972	-6.81018			9.98126	2.5912		-3.47685	2.8196		2.08254	-4.39164
	4.12282	5.27373		6.0993	4.20631		2.83598	-6.98899			8.58877	3.03901		0.578608	1.34101		0.574418	-3.76309
	2.50316	-0.978976		-1.24101	4.77702		2.55593	-6.58667			9.24917	3.14046		0.397298	0.729023		1.01133	-4.16568
	4.20816	3.40915		0.868194	4.27697		2.12153	-6.06113			9.75807	3.25348		-0.89159	1.76898		2.75052	-5.21419
	4.27686	4.52372		0.0174049	5.79227		0.822055	-6.85211			10.042	2.49101		1.01195	0.0267613		-0.250824	-3.28725
	3.54643	4.76355		0.666529	4.97034		1.53291	-6.7753			9.96146	2.70557		2.65057	0.930941		1.33604	-3.96057
	4.19804	2.49342		0.240248	5.5455		0.696816	-6.73614			9.09059	3.25784		-2.20743	2.10566		-0.0492467	-2.99653
	3.61134	2.70415		3.09729	4.83538		3.11387	-6.94565			9.01002	3.24354		0.667532	1.33891		1.14204	-3.84485
	3.74072	4.26526		-0.439476	6.05148		1.04578	-6.96954			10.2227	3.34887		-2.70279	1.08647		1.48627	-5.09299
	4.10633	2.40955		2.37907	3.09976		0.450151	-6.63245			9.57563	3.25364		1.27751	-0.0419462		1.15984	-4.28565
	3.97543	3.9823		6.0698	3.87203		0.397897	-6.02773			8.14477	2.59371		-1.15623	3.64414		-0.47235	-2.5117
	4.13567	5.33231		3.85021	3.98363		0.919474	-6.81209			10.3506	2.878		-0.229355	1.60138		2.71924	-4.57243
	4.30998	2.54702		-1.09683	0.332644		0.754306	-5.51867			8.41527	2.25186		-3.02002	2.18976		2.4841	-5.29694
	3.54307	4.44111		2.06202	5.39889		0.998398	-6.85488			9.13223	1.95884		1.1033	3.64317		1.26797	-5.09966
	3.99362	4.79557		0.960328	4.81072		2.35212	-6.50551			10.0501	3.47123		-0.821538	1.22417		2.13568	-5.36944
	3.80643	4.55219		2.89806	3.91743		3.69163	-6.1738			9.67794	2.42984		-2.84089	3.02393		-1.59319	-2.05779
	3.95826	4.47378		3.94931	4.27174		3.34158	-7.26429			9.33913	3.28003		0.448675	0.988741		-0.500896	-1.85557
	3.91218	5.0822		3.93329	5.32469		3.45561	-6.6667			10.4814	2.89843		-1.10174	3.9406		2.01448	-4.65235
	4.16001	4.88993		0.178476	6.19325		0.55265	-4.54807			8.60287	3.06098		-2.97373	3.34871		1.89147	-4.94331
	4.24871	4.84651		0.250149	3.79297		3.76113	-6.92654			9.64524	2.9048		-2.52714	2.62781		-0.108461	-3.08431
	3.7708	5.13446		1.26511	5.51035		3.42729	-4.33206			9.49221	2.68778		-0.0438726	1.06256		0.0309725	-3.41412
	4.32257	4.45441		5.07701	3.50971		1.0416	-6.81216			8.81651	2.61246		-0.524706	3.55625		2.56179	-4.54789
	4.2685	3.05486		2.43697	4.57194		3.73136	-6.02989			10.4722	2.73462		-1.86223	2.33446		2.38057	-5.26029
	4.25254	4.35424		1.33673	5.15997		2.41313	-6.58679			9.88327	3.32585		-2.42439	3.14306		2.17185	-4.49684
	4.16861	5.22104		0.472468	2.52248		0.181142	-6.15666			8.89899	2.38497		1.16279	1.37461		1.2161	-4.48357
	4.01928	5.02218		-0.946656	2.44126		0.82066	-6.81056			10.0262	3.35125		1.177	1.4993		0.831447	-3.06793
	3.86789	3.23859		6.02975	3.87324		3.14378	-6.22082			8.98134	1.76		-3.1853	3.67506		0.835061	-4.31124
	3.96641	5.17026		3.38314	3.45696		3.65073	-5.69469			9.37377	3.12364		-0.950761	2.00601		2.68855	-4.77694
	4.04835	5.43527		3.09288	5.07783		3.48402	-6.2392			7.70553	3.86373		3.36449	-2.57747		0.880222	-3.85287
	4.06658	5.04064		1.02373	5.86082		3.04705	-7.15831			10.2101	2.73074		0.906116	0.770945		2.56691	-5.39463
	4.35777	4.89969		3.24376	4.00801		1.92666	-6.21939			7.94204	3.73284		-0.328885	0.821827		1.17022	-5.11246
	3.82972	4.93081		4.28054	3.66848		3.39416	-6.66136			8.17092	2.24128		2.28147	1.12066		2.37308	-4.5591
	4.05493	4.50593		-1.80797	1.50456		3.82869	-6.79105			9.98642	2.16045		2.50402	-1.8739		1.57884	-4.2663
	4.25524	5.28222		2.76781	4.90004		-0.0254428	-5.75981			10.1187	3.00167		1.69966	-0.738443		2.03532	-4.14496
	3.81778	4.62029		2.80546	4.65687		3.60045	-6.54558			9.51114	2.2178		0.255708	1.05577		0.75868	-4.36183
	4.2098	3.976		-0.123452	3.81517		3.40228	-6.70609			10.3543	3.00441		2.00706	0.514465		2.40651	-5.41163
	4.23168	5.29564		5.40135	3.00537		3.16807	-7.00989			9.55329	2.37238		0.20908	2.8038		2.81363	-5.07769
	3.96957	4.2785		6.99237	3.54292		3.29325	-6.67165			9.19702	2.61991		-3.15457	1.88178		2.75531	-4.86751
	3.36879	3.23187		-0.354737	4.89576		3.6143	-6.79857			8.7091	2.31566		-1.24834	1.91641		1.02775	-4.37232
	3.94089	5.14978		1.62499	3.07721		3.05492	-6.33342			9.1037	2.43375		-1.89939	1.44679		1.88108	-4.13967
	4.22096	5.15467		5.31702	4.38898		0.0217847	-6.12314			10.2674	2.1381		0.637338	0.485324		2.68648	-5.45547
	4.09584	4.4758		2.6461	5.11527		2.77497	-6.1056			8.98301	3.12024		2.55609	0.380711		1.26566	-4.05874
	3.95018	4.63118		0.978516	6.21428		1.4289	-6.47701			8.58869	2.30041		-2.09594	1.49651		-1.52849	-4.28345
	3.41899	3.02897		2.99369	4.55906		1.91174	-6.70075			9.59709	3.54909		-3.36364	3.84531		0.846494	-3.57166
	3.68855	3.59769		2.08173	6.17922		0.93238	-6.48712			9.21627	2.55218		0.64148	-0.169964		0.312658	-3.32546
	3.50916	4.82555		1.5191	5.31909		3.19768	-7.09162			9.925	2.91311		2.78727	0.640179		2.7905	-5.4419
	3.8916	3.98804		1.0137	6.07089		0.88236	-6.29848			9.58124	2.24393		0.478397	-1.66518		0.229594	-3.36495
	3.70142	4.50279		4.00169	5.02372		1.24715	-6.72529			9.37041	2.10672		0.410324	0.916283		2.74053	-4.77645
	4.05634	2.71333		6.76788	3.00415		3.51334	-6.66608			10.1667	3.16323		0.671505	0.338639		1.48661	-4.00648
	3.99387	4.76506		5.86591	4.00201		3.11924	-6.21704			9.21286	1.95753		1.83366	0.280449		0.714638	-4.18156
	3.66025	3.94995		5.5408	3.92733		3.06311	-6.52863			9.79881	3.20284		-1.56932	1.40146		2.62822	-4.39331
	4.26527	4.35836		2.17558	4.06444		3.04588	-7.06615			8.93711	2.40565		-2.45092	3.26964		1.90484	-5.07719
	4.01444	4.09378		4.7975	4.32429		3.89829	-5.62422			9.72372	2.30761		1.11027	1.85844		1.62901	-3.91785
	3.02535	4.40303		5.82447	3.6165		-0.319645	-5.29499			9.16565	1.95277		0.407665	1.44677		2.29905	-5.04692
	3.94794	4.93711		4.51682	4.26284		0.749192	-5.28179			9.15146	2.01278		1.0265	0.75066		2.51789	-5.00956
	3.85334	3.19861		0.32948	5.56385		3.38691	-6.47272			8.97593	2.51727		-0.266511	2.29884		1.28786	-4.40726
	4.15733	2.49543		-0.651356	5.69777		3.59928	-6.62999			9.90944	2.84561		2.39275	0.582773		2.2199	-4.36607
	4.07591	5.27944		2.85012	5.06384		1.73324	-6.8403			9.90583	3.29083		0.688861	1.91161		-0.105965	-2.4991
	3.71736	4.9913		-1.91495	2.30677		3.50748	-6.80815			10.5949	2.63		-0.797624	1.65669		2.50144	-5.39456
	4.05105	4.94181		5.64654	4.01649		3.42977	-6.21485			8.07983	3.54757		1.27374	2.13953		2.46383	-5.37217
	3.68859	5.05749		0.714956	4.62195		3.45575	-6.72121			8.71196	2.4656		-0.613562	2.97088		0.637054	-3.86875
	-4.27692	-0.972146		5.35883	3.39987		0.390804	-7.06261			9.27536	2.07714		0.884319	-0.0690793		2.87635	-5.00939
	3.71253	4.30482		-0.594113	4.23575		3.52158	-7.08218			9.21525	1.89679		1.07121	0.241159		2.58439	-5.21655
	4.10191	4.74563		-2.32839	-0.221367		1.4644	-6.29638			9.11069	2.42016		1.12529	0.963442		2.76318	-5.06738
	3.98885	4.92629		4.34388	4.59445		3.52244	-6.71453			10.1975	3.05556		-4.39622	-1.83165		1.10511	-4.3009
	4.09909	5.19744		3.85926	3.90029		3.03105	-6.9175			9.01985	2.50004		-2.12574	3.02177		1.76041	-3.9828
	3.76559	3.23949		6.04648	3.84195		1.63784	-6.5264			10.2831	2.27902		-0.49259	2.53925		1.08341	-3.33213
	4.03083	5.17466		5.49807	3.89181		1.25242	-6.09064			9.51054	3.05237		-1.00643	2.35552		1.44747	-3.93244
	3.82073	4.79719		2.71678	5.36956		3.33803	-6.10237			10.5125	2.4174		-0.976411	0.834633		2.53326	-4.85326
	3.83688	5.04601		-0.834856	0.570506		3.83981	-6.06376			9.91664	2.42141		-1.1801	2.38612		2.5726	-5.29338
	4.10282	4.19383		4.29346	4.51539		3.43848	-6.91722			9.02132	3.09149		-3.31473	0.549043		0.960597	-3.99182
	3.86294	3.91921		1.61411	4.94928		0.815101	-6.53202			10.5278	2.72544		1.00605	1.69056		1.33568	-4.42344
	3.87072	5.13446		-0.344908	3.88604		2.1756	-6.33672			-2.82984	3.11641		-0.59055	2.3648		0.558952	-4.81972
	4.17706	4.97213		1.7846	5.02438		3.46325	-7.0641			8.90185	1.9316		-2.50041	1.07717		2.63826	-5.43035
	3.91183	5.014		4.06198	4.52886		3.70696	-6.34753			10.0251	2.88931		0.618173	1.19886		2.44398	-4.40084
	4.19537	4.2635		5.23797	5.33184		3.59507	-6.76172			8.01733	2.64633		-1.22105	3.12528		-0.485393	-2.55249
	3.90222	5.13603		6.20361	5.05431		0.469131	-6.15135			9.80833	2.4391		1.841	0.62381		1.44088	-4.52806
	4.00919	5.12396		5.08059	4.54872		3.09325	-7.10366			8.91259	3.14464		-1.96868	3.24078		0.118902	-2.50569
	3.94154	4.65766		4.42524	5.41546		0.657182	-6.17022			9.68104	2.68565		0.437515	1.0311		1.53654	-4.06033
	4.07887	4.28036		0.380937	3.20907		3.12472	-7.09377			8.2572	2.56551		0.227167	0.924989		1.59489	-4.51607
	4.16888	5.37897		2.75037	5.07686		0.815507	-6.72644			8.52267	2.19025		-3.11266	3.45075		1.64737	-4.28135
	3.41334	3.5288		5.69355	3.15971		2.31319	-6.20165			8.53932	1.98816		2.21325	-0.623068		0.988688	-3.9548
	4.10732	5.35587		5.65977	4.01192		-0.152293	-5.67797			10.3535	3.25834		-0.18282	1.64209		2.17306	-4.52548
	3.83312	5.2087		4.62636	4.59836		2.34749	-7.23344			9.9134	1.99223		-0.45476	2.1257		0.98114	-3.5866
	4.08445	4.65853		-1.06855	4.01367		2.41497	-6.06354			9.62219	1.87551		-0.408207	0.996412		1.23005	-3.92394
	3.83454	4.79568		1.74645	4.15495		3.4358	-5.94999			9.30304	1.96725		-0.646385	0.236239		1.50407	-4.16458
	3.73866	4.49016		0.870663	5.39313		0.227593	-6.53185			9.64748	2.36921		-1.99864	3.00422		1.00712	-4.5854
	3.78042	2.57009		2.36654	4.86769		-0.00373625	-6.87824			8.86462	2.00058		0.128705	2.97601		1.93639	-4.25785
	3.91899	5.17358		0.55661	5.84328		0.611928	-6.83068			9.58825	2.55819		0.492207	1.35664		-0.14718	-2.00275
	4.11756	4.88261		3.32781	4.58868		3.6148	-6.81592			9.13407	2.40289		0.775996	3.64631		0.59392	-3.03571
	3.85508	3.42726		4.67423	5.59869		2.60643	-6.72004			9.35759	3.19018		2.25569	0.839245		0.177099	-3.86048
	3.59433	5.1709		-0.356883	4.67666		0.305359	-5.31138			7.24972	-1.41963		1.95269	-0.998508		0.758708	-4.08918
	4.33468	2.39709		2.6688	6.04949		3.66325	-6.49987			9.534	2.84098		1.4743	1.14898		1.2146	-4.07835
	4.20128	2.63191		5.81047	4.39575		2.06898	-6.37694			8.95196	3.2005		1.25758	0.502281		0.363182	-3.59871
	3.80931	4.9537		-0.597966	5.88084		-0.0473714	-5.07322			10.2964	2.17352		-0.247452	0.523966		2.12555	-5.4864
	4.1486	4.4032		3.4969	4.74144		0.373308	-6.17852			8.60206	3.21402		1.51327	1.38828		2.24683	-4.8915
	4.28178	4.54185		0.568419	4.75491		2.34171	-5.94033			9.88997	3.45422		-4.15404	-0.9012		1.74393	-5.13932
	3.75824	5.17901		0.790413	5.22532		1.16546	-6.21687			8.76855	2.33179		-1.77697	3.41654		0.906708	-4.09478
	3.62005	4.60556		5.5981	4.11893		0.125636	-4.91668			9.52544	1.8217		1.64255	-0.108326		1.08652	-4.34189
	4.09362	5.36226		1.62048	4.61367		0.491782	-5.56857			9.11374	1.95546		-3.38744	3.35358		1.62345	-4.12292
	3.86125	5.06306		3.60259	4.13784		2.72526	-6.05808			6.91856	-2.07545		-0.575795	0.725107		1.27801	-4.70589
	4.0809	2.96201		2.57946	5.07535		2.67533	-6.36337			9.4487	2.02401		-0.78915	1.82407		1.92642	-4.72826
	3.92837	3.90224		4.79264	4.74735		-0.196569	-5.12452			10.1261	3.46096		1.32817	1.56455		1.99579	-4.73071
	3.97959	4.91379		4.59262	5.32664		3.10509	-2.61465			10.4717	2.85944		1.39376	1.69784		2.7162	-5.35243
	3.78795	4.18216		-0.643722	4.76101		2.22794	-6.37136			10.2775	2.83369		-0.603196	1.22702		0.246068	-4.21554
	3.5799	4.82021		-0.327289	4.94398		-0.0693422	-5.58661			8.67427	3.29853		1.73814	2.02265		1.21305	-4.30951
	4.01501	4.39548		-0.278019	4.64006		2.6632	-6.7815			10.4313	3.04725		0.475159	1.2752		2.27913	-4.31806
	3.64541	4.84312		4.60102	3.8961		-0.394454	-5.29123			9.994	2.06849		-1.71642	2.03048		1.24321	-3.98893
	3.28407	3.72002		1.39381	5.76614		0.532493	-5.74827			10.0937	3.36471		-1.9108	2.46245		2.1035	-5.044
	4.05966	4.66301		3.10679	4.34142		0.433026	-5.04069			9.33757	3.25219		-2.57901	-1.05294		2.60075	-4.97155
	3.85093	4.02718		1.80797	5.2717		1.44522	-6.10741			9.0407	2.19796		-1.07219	3.09388		1.21832	-4.65691
	-3.9825	-1.02713		1.36571	5.48904		1.24668	-4.69271			8.94158	2.0247		2.18572	1.67444		1.67482	-4.23053
	4.14085	2.48626		-1.0782	5.62457		0.417142	-5.32957			8.47207	3.55692		2.13735	-0.206279		2.0155	-5.1503
	4.02768	5.31788		7.12286	3.89106		2.65446	-6.53065			9.93134	3.13543		2.63401	1.56347		2.32351	-5.24694
	4.17755	4.12188		-1.01413	4.21683		0.571153	-5.48065			9.80373	3.43449		-0.617454	1.2708		2.8995	-5.34754
	3.58004	4.56233		3.56039	4.5878		2.26887	-6.20796			9.52452	2.99893		-0.477011	2.99895		1.54374	-4.95668
	4.16057	4.60287		1.52813	4.5779		1.56566	-5.97186			8.75974	2.17187		0.258461	3.12554		0.75689	-2.8447
	3.84009	4.91588		6.88279	3.94121		-0.0325769	-7.2068			8.69492	2.65549		-1.24012	1.61632		2.72007	-5.26465
	4.25428	2.46695		6.3727	3.46734		-1.78328	-3.3802			9.543	3.476		-3.08623	2.63595		2.15671	-4.39103
	4.13075	2.70323		4.75038	3.82436		1.85619	-6.38092			8.89451	2.65509		-1.84006	0.0775355		0.361729	-3.40068
	3.70497	4.76855		-0.981918	4.7554		-0.775998	-5.35028			9.89909	2.20008		-1.96711	2.38819		2.73551	-4.78233
	3.3571	3.74736		5.57651	4.20294		1.0703	-4.66645			7.9258	2.48969		-2.43957	3.59823		2.77096	-4.89049
	4.0161	5.32939		-0.02741	6.18968		-2.09604	-4.08054			10.5595	2.96451		-1.29206	2.10096		2.09602	-4.27944
	3.98936	3.18725		-2.36948	0.904329		2.06849	-6.57169			9.929	3.40132		0.256367	0.879237		2.31418	-4.73356
	4.02327	4.59151		-0.198422	3.44339		-0.94197	-6.87452			10.4348	2.67482		-3.11642	1.03142		2.40643	-5.16434
	3.60985	4.68763		1.28512	6.06215		0.175953	-6.8971			9.09737	3.04066		-0.785049	1.8539		0.666	-2.79843
	3.62117	4.86525		4.62122	4.096		2.66321	-6.55953			10.4819	2.16754		-1.63808	3.48812		2.43848	-4.74479
	4.16739	5.02351		4.77267	4.96414		-1.5671	-4.80661			8.74832	2.49991		1.78672	0.128736		2.33572	-4.33534
	3.71201	5.20253		6.10618	4.87547		-0.783619	-4.21643			9.99285	1.93538		-2.64649	3.77732		2.14251	-5.43002
	3.85021	4.61417		0.316972	3.18279		3.0812	-5.72848			8.97233	2.94123		-4.54366	-1.28732		0.744142	-4.2441
	3.73339	5.13252		5.71257	4.13747		-0.43368	-5.93411			9.30034	2.14467		-1.20715	2.08691		2.43314	-4.65929
	4.06451	3.92153		-0.170947	4.49953		-2.00813	-3.21234			10.2129	3.18229		-2.03472	2.45534		0.91101	-3.97257
	3.47912	4.7953		-0.957128	3.90084		1.82615	-6.42089			8.89657	3.21222		-0.303796	1.83027		1.49546	-4.57562
	3.54532	4.15885		4.82722	4.59064		-1.08361	-5.36657			10.1626	2.34091		1.2961	1.8032		2.08349	-5.50691
	3.79853	5.02501		6.29403	3.53193		1.43861	-4.84562			10.3912	2.0619		-0.753367	2.32273		2.42539	-4.76454
	3.88658	3.6856		0.554725	4.79441		1.05913	-5.45702			8.92351	1.83292		-0.0553475	0.272948		1.04018	-4.40867
	4.0855	5.33276		-0.958191	2.80945		0.816294	-6.86459			10.3329	3.0033		-0.0117144	2.29617		0.773699	-3.9422
	3.60992	4.80765		-0.938374	4.84616		-0.665549	-5.1432			8.88616	2.04015		-2.19155	2.54832		0.681408	-3.66291
	4.21519	5.23851		0.17911	4.27339		1.31183	-6.53225			9.4101	2.9092		1.57216	0.389064		1.78014	-4.38328
	3.70083	4.37472		-0.150527	4.04651		2.93554	-2.54837			9.16738	1.93226		1.57829	0.431952		1.5145	-5.17799
	4.15271	4.72337		-0.000501537	5.72641		0.291115	-6.26447			9.6193	3.0164		0.226688	2.29932		0.201901	-2.40395
	4.17564	5.25954		4.69403	4.12778		3.52097	-6.15066			10.6105	2.73293		-0.207031	0.290962		2.3205	-4.73383
	3.87326	4.64439		4.47075	4.30271		0.639525	-6.45232			9.81607	3.37387		-0.292019	2.20241		1.55755	-4.99925
	3.9838	5.35998		0.779335	4.50591		1.75508	-6.19311			9.91275	3.00652		0.933741	0.758959		2.33322	-5.42003
	4.03413	4.54349		3.14612	5.30199		2.08101	-6.29331			8.93714	1.97145		0.617478	0.468591		2.44828	-4.61065
	3.60172	4.51196		5.63126	2.67787		0.690595	-4.72563			9.62484	3.45933		-1.59319	3.77786		-0.0648113	-3.55396
	3.42183	4.79798		2.56789	4.40258		-0.563131	-3.69499			9.25856	2.35543		1.59832	2.4388		2.77098	-5.04487
	4.11583	5.32953		0.947741	3.35178		1.92236	-6.12662			9.05993	1.92531		-0.525577	2.99063		0.544333	-4.156
	4.11742	3.7957		-1.0471	4.21763		2.70863	-7.02158			10.134	2.70948		1.64251	1.37441		1.48295	-3.90205
	4.26967	4.67513		1.43501	4.88955		0.496901	-5.43195			9.95745	1.89493		-1.03653	2.84332		0.722337	-3.224
	3.86821	4.9796		6.0622	4.14915		0.654682	-4.53943			9.58518	2.11183		2.44424	1.41774		1.8233	-4.85665
	4.01675	2.45803		1.07594	3.68737		-1.30937	-4.84001			9.63265	3.17112		-0.892278	3.17843		1.09088	-4.0241
	3.7553	4.97997		-0.147092	4.56706		-0.0218563	-5.78793			8.42747	3.295		2.06626	0.825346		2.73465	-4.70645
	3.52637	4.80911		-0.308932	4.97501		-0.0686731	-6.87278			10.0916	2.58209		-1.84732	2.87081		1.54441	-4.67061
	2.99034	3.20331		-0.543815	5.80703		-0.137608	-5.44077			9.01772	1.80909		-0.305831	0.592744		-0.734845	-2.44719
	4.1126	3.76337		6.13843	3.8063		1.1751	-5.80781			10.436	3.01488		2.23288	-1.39726		2.19448	-5.29267
	4.25558	4.76144		-0.210844	3.20404		1.2461	-5.76814			10.5311	2.6301		0.669323	1.61205		0.766723	-3.10525
	4.03522	4.49406		2.76269	4.79124		2.94449	-6.99654			10.2916	2.6563		-2.77359	2.69506		1.58006	-4.74607
	3.6629	4.72591		6.66291	4.29706		1.78019	-6.40716			9.39	2.55578		1.49599	2.58426		2.26885	-5.20332
	3.91898	4.49341		2.71716	4.74538		0.610829	-6.35827			8.77212	2.76979		-1.23105	2.21899		-0.320416	-3.15224
	4.21362	5.44204		1.78593	4.23782		2.78037	-6.62257			10.3957	2.6587		-1.00163	1.4032		0.971135	-4.13423
	3.69865	4.35457		5.85709	4.05301		1.18586	-4.88225			10.6103	2.72177		-0.315954	0.706719		1.16888	-4.58824
	3.76962	4.18017		3.49829	4.87934		0.782167	0.299357			9.39821	3.198		-1.09952	3.55125		2.08526	-4.81521
	3.80742	5.04494		2.65087	3.97936		0.312669	-5.23926			9.41557	1.97644		-3.33773	3.01485		0.510036	-3.62088
	4.1501	5.41714		4.71454	5.48806		0.180245	-5.17362			8.72036	2.20686		-1.57277	2.12766		2.55973	-4.50588
	3.61506	4.53279		-0.782157	0.72021		1.28358	-5.65952			9.53616	3.44305		-1.89044	3.55306		0.995907	-3.90317
	3.7267	5.24793		1.09152	4.34245		-0.252453	-5.48864			10.4678	2.06037		1.57065	1.51754		0.372303	-3.73135
	3.64108	4.70901		0.872291	4.77882		2.24745	-6.57696			10.0791	1.98834		-0.746428	0.874096		2.52959	-5.24242
	3.9298	4.33472		5.77006	3.19017		-2.076	-3.53699			8.82675	1.93139		-2.31812	1.20801		1.10851	-3.52768
	4.00714	5.03709		2.04809	5.38799		-0.310896	-5.71696			9.12593	2.31416		1.08919	1.82703		2.7061	-5.11726
	4.34544	5.18707		1.16563	4.99605		1.81301	-6.18331			9.73504	1.93744		2.45878	-1.28438		1.08279	-4.28335
	4.00163	4.81857		0.0910342	3.51107		-0.632266	-5.13814			9.21758	1.84423		2.93692	1.18532		2.609	-5.32607
	3.59254	4.69328		-0.523022	3.99723		2.7747	-6.9973			9.75943	2.77983		1.51311	-0.284389		-0.0663385	-1.41672
	3.86505	4.65217		0.995481	3.51888		-1.34558	-5.37982			8.6377	2.23378		-0.961782	0.707783		2.78246	-4.84731
	3.9151	3.76152		-0.518688	6.2052		1.62759	-6.17391			8.65814	2.4851		-0.143688	2.1879		1.55285	-4.98531
	4.35011	2.38126		2.91387	5.25786		-1.7399	-4.50418			9.60001	1.85571		-0.717125	3.18403		0.837732	-4.11633
	4.18003	3.81427		1.63304	5.66188		0.878578	-5.82436			10.4224	2.11608		0.314045	2.15291		2.2935	-5.15795
	3.87316	5.02831		6.44476	3.30394		-0.441067	-5.53186			8.71626	2.70986		-1.01689	2.61749		2.73872	-5.42669
	3.93168	3.70707		0.935887	5.8976		-0.882947	-4.18394			10.0227	2.66713		1.96524	-0.481035		2.66298	-5.16724
	3.99026	4.1503		-0.722785	5.45122		0.667306	-5.11403			10.1106	3.02408		0.237004	1.0252		-0.84273	-2.77967
	4.03554	3.04774		3.76994	4.31356		0.440797	-5.04256			8.44499	2.37154		-1.75783	3.31399		2.31355	-5.22352
	4.08308	3.92292		-0.536431	6.2212		2.78978	-6.05788			9.73861	2.72583		-1.66763	4.61177		0.93849	-4.87255
	4.31142	2.79904		-1.98682	4.44993		0.490235	-6.5374			9.8426	3.05258		-2.28376	2.5482		1.65709	-4.78582
	3.66505	3.96191		3.9343	5.58623		0.0160908	-4.76184			9.98409	3.27744		-1.44559	1.30301		1.33193	-4.03323
	4.04518	4.92851		7.49161	2.96915		0.789448	-5.4382			10.2004	2.60854		-0.0391792	2.2224		0.579554	-4.68495
	3.92375	4.10644		-1.18573	3.977		1.30041	-6.34497			9.17079	2.21089		1.69217	-0.783588		1.72616	-4.95906
	4.14272	4.72624		1.07059	5.16029		-0.714788	-5.26193			9.10866	3.09822		-0.263262	1.24611		1.64396	-4.14112
	4.14084	5.24466		-0.936275	3.78481		0.429284	-5.68102			9.36602	1.69243		-3.10185	1.99886		1.78339	-4.75609
	4.13248	4.49679		2.26162	6.10029		-1.62439	-3.87344			10.3116	2.2091		0.36481	1.89823		2.69696	-4.61255
	3.85402	4.66871		3.36671	4.4326		0.0953014	-5.59145			10.6252	2.12378		-1.4669	2.69239		0.343816	-3.06683
	3.55201	4.04195		2.51988	4.54142		2.9055	-6.34851			9.83795	3.01608		-1.48991	2.00677		2.79951	-5.29705
	3.66388	5.18237		3.38522	4.88164		0.477918	-6.9722			9.35503	2.37168		-0.141876	1.06309		1.64655	-4.12029
	3.56955	4.08703		5.24971	4.02511		2.32602	-6.3663			10.0307	3.32881		-1.27476	3.09257		0.971475	-3.6777
	4.30483	4.79336		0.0571147	5.286		1.39097	-4.69406			9.25143	1.8206		0.0133728	3.26213		2.94471	-5.32266
	4.22622	4.40803		-0.698947	5.94777		0.438982	-5.98813			8.83955	2.51075		-1.21244	4.15456		2.66974	-4.63214
	4.26269	2.69289		0.686352	4.50098		1.4408	-5.14884			10.2203	2.73551		0.800754	1.50643		1.47512	-4.09856
	3.91362	5.1842		1.42484	3.17729		-0.142961	-5.95971			8.56569	1.99225		-1.00554	3.27819		1.9711	-4.59148
	3.89208	5.29246		3.81277	4.83077		-0.0592586	-5.10691			9.82608	2.54963		-0.206215	1.45911		1.93934	-4.82328
	3.47936	4.42617		3.60384	4.81735		2.27482	-5.61413			8.5786	2.33491		-0.0420593	3.15696		0.608018	-3.78198
	4.18002	5.49416		4.70259	4.59048		-1.51874	-5.23722			9.90798	2.68393		-0.225443	1.67005		1.86715	-4.97072
	4.0712	4.9315		0.817138	5.4032		2.02437	-6.32391			9.12899	2.89087		0.344556	0.863864		1.70046	-4.0205
	3.83412	5.42374		3.22943	4.32817		-0.0317424	-6.23081			10.3519	3.06755		-0.767783	2.40509		1.23379	-4.7282
	4.02122	5.02516		1.72364	4.9059		2.68684	-6.26647			8.96892	2.08264		1.47583	0.714863		0.804991	-3.18221
	3.68719	2.84297		3.99623	3.9372		1.64331	-5.78685			9.14143	3.20077		3.37348	0.176467		1.62623	-5.107
	3.79787	5.1393		4.34979	5.43537		2.35637	-6.42803			10.0891	3.41321		0.15646	1.62364		1.28715	-4.61599
	3.65374	4.59313		0.813297	4.95687		-0.245778	-5.34241			10.3969	3.20815		-2.87315	0.850659		0.338812	-2.68272
	3.99308	4.16824		-1.08197	2.98212		2.31276	-5.69709			9.74021	3.54332		0.143957	3.4954		2.32005	-4.82775
	3.94272	4.49954		5.08675	3.88621		-1.46896	-5.04334			8.54623	2.64171		2.28308	1.42412		1.01731	-4.05545
	4.33106	4.57497		3.2823	5.2513		3.13294	-6.57476			9.49386	2.12843		-0.69132	2.73623		1.02125	-3.08983
	3.99723	4.23491		0.725695	5.18998		1.90191	-6.11958			9.88881	3.42819		-0.650236	2.30715		1.85225	-3.91589
	3.99611	4.13332		-1.07299	1.65707		0.884676	-5.9521			8.23208	2.3332		-2.14061	2.82594		2.17113	-4.71797
	3.39695	4.56511		6.01001	2.66896		1.0908	-4.96451			9.86546	3.46826		0.402585	0.753131		1.62073	-5.00964
	3.63006	4.93601		-0.6151	5.35457		-0.00894703	-5.02037			-1.52293	-6.34072		1.03891	0.498518		2.81993	-5.07007
	3.69935	4.93689		1.45604	5.04429		-0.371997	-5.51953			10.4781	2.97806		1.57702	0.0457054		1.11267	-4.05642
	4.18621	5.26813		-1.35087	4.53185		2.16915	-6.36632			8.6913	2.48848		-1.10428	0.427598		0.470709	-3.43409
	4.06156	5.38157		4.37604	4.04694		-0.0488103	-5.94704			10.0774	2.64986		-2.83238	2.48157		1.36351	-4.17166
	3.70793	4.21042		-0.462536	5.51717		3.23557	-6.4813			8.86719	2.67385		0.203832	2.26232		-0.36886	-3.41917
	3.799	3.82844		-2.59252	0.385299		2.16754	-6.35232			9.42597	3.26202		-2.75477	3.29485		2.00483	-4.42975
	3.9768	3.17742		1.88399	5.60723		2.32589	-6.7229			8.87479	1.9196		-3.8535	-0.296724		1.64839	-4.21911
	3.73757	5.07595		-1.14055	4.63852		0.890773	-6.01502			-3.65511	1.85928		0.76249	1.69562		1.57034	-4.0405
	3.85122	4.85421		-1.18362	4.58455		0.163524	-6.58462			9.733	3.29758		1.18359	1.19082		2.694	-5.29302
	4.03757	5.38635		1.25286	6.31313		0.0594766	-5.04179			8.37107	3.29627		-1.23603	3.37708		1.71105	-3.87077
	4.17426	2.62016		5.50914	4.03286		-1.67072	-5.66734			9.16498	2.98893		1.12959	0.104287		2.72924	-5.50841
	4.03448	4.72113		7.48268	2.80444		0.783047	-6.4767			9.21235	3.68959		0.0844642	0.659205		2.19795	-4.77466
	3.96461	3.60794		-1.27717	-0.239215		0.195278	-5.70508			9.80772	2.50558		1.52585	1.41623		-0.635366	-2.68313
	3.96042	4.09511		4.04936	4.5912		1.19543	-6.19631			10.1829	2.57042		-0.974432	1.76369		2.42444	-5.20452
	4.20354	4.56235		0.134728	4.66338		3.11413	-6.85404			9.71354	2.33554		0.353742	2.12958		2.30578	-5.26554
	3.69611	2.73471		0.214927	4.69921		1.37045	-6.09529			7.40288	2.36929		-1.42477	1.43238		0.855471	-3.9558
	3.9949	5.22527		6.43123	3.47784		2.40934	-6.697			8.28505	2.13252		1.20667	0.0503213		2.3443	-4.7066
	3.56326	4.41638		1.46753	4.81604		0.521627	-5.14064			9.36973	2.92538		-2.04245	1.94436		1.70242	-4.61879
	3.73661	4.38729		1.30858	5.20048		-0.544578	-4.54676			10.0425	2.23498		0.366184	1.46852		2.65119	-5.10464
	3.87953	3.81809		3.30406	5.34087		2.20087	-6.75887			8.63533	3.16547		2.3415	0.96185		0.913443	-4.03608
	4.25456	3.07879		4.26345	4.25255		1.40992	-5.81087			9.70309	3.03639		1.05863	0.272235		0.911899	-4.27976
	3.75255	4.85481		2.39692	5.20698		-0.461569	-4.64749			9.18251	3.12955		-1.69089	2.87115		1.18684	-4.54405
	3.9468	4.63236		3.07536	4.68928		-0.254433	-5.41859			9.25782	3.15684		0.388572	2.42316		2.24645	-4.48267
	3.61983	2.71082		2.63059	4.33687		0.787443	-4.69165			9.99695	3.32121		-0.776423	2.78431		2.95665	-5.31425
	4.03377	3.36017		-0.492899	5.97258		2.56041	-6.7185			8.21825	2.09963		-1.40431	2.42232		2.17186	-5.40809
	4.08989	4.58479		5.28208	2.64448		1.85645	-5.77526			9.75832	3.67608		2.16239	1.20906		2.55161	-4.72122
	4.36141	2.44399		-0.114499	4.59438		0.0340091	-5.67814			10.2943	2.30113		-3.12195	4.41897		1.17274	-4.68241
	3.9389	4.45194		1.07031	4.35135		0.0583688	-5.69723			9.53653	2.77038		-2.14851	1.71343		2.35383	-5.28528
	3.91196	4.93776		4.72875	5.53931		-1.63944	-4.31614			8.12735	2.10527		1.56914	1.9425		1.87272	-4.07805
	4.07343	4.57976		1.46449	4.98645		2.12066	-6.63953			8.74549	2.3579		-1.39112	2.09241		1.33959	-4.17365
	3.52768	4.89918		1.04311	-0.924134		1.09962	-6.85059			9.41679	2.78626		-2.00542	2.60051		1.97985	-4.33984
	4.02358	5.33769		5.22727	5.26202		0.485532	-5.17852			10.1485	2.56039		-0.656784	3.30915		1.28152	-3.89019
	4.02104	4.3813		6.43894	3.64229		0.241697	-5.60654			9.50588	3.69804		0.727121	2.54467		2.54409	-4.40698
	3.8276	4.81096		0.963385	5.4208		2.24005	-6.03218			9.54651	2.24607		2.95714	0.143357		1.75406	-4.38684
	3.91267	5.01008		-0.171683	5.50183		2.06034	-6.50184			10.3889	2.75948		-1.85947	4.00361		1.72471	-3.89158
	3.85092	5.16863		-0.663365	5.22053		0.299161	-4.56382			9.37367	2.26184		-0.731646	3.25693		1.36756	-4.62709
	3.96538	4.9118		-0.133791	2.60671		1.11254	-5.62404			8.82647	4.49679		2.2034	0.415449		1.70198	-4.4115
	3.87558	5.16126		1.787	3.91201		0.79049	-6.63349			10.0096	3.02113		-0.720891	2.49576		0.658036	-3.88345
	3.96826	5.12776		5.88603	4.88107		2.42584	-6.67682			8.58218	2.81224		-0.00557188	0.560691		1.32365	-3.92723
	4.12798	3.71503		-0.0944474	4.48321		1.00291	-6.76347			9.37898	2.31402		-1.54734	-0.96972		1.51933	-5.12743
	4.25699	4.49029		-0.565621	3.76295		2.39468	-6.4452			9.61621	3.05507		2.46364	0.503847		1.072	-4.79345
	4.19475	4.19166		3.40067	4.95936		3.0766	-6.71854			8.37307	2.44568		2.05024	-1.66892		2.44823	-5.14776
	4.0975	4.85097		-0.687523	6.02567		3.31171	-6.95144			9.26072	3.2673		0.731411	2.44579		2.66597	-5.26369
	4.1118	4.54173		-0.175887	1.40876		3.68582	-6.59077			10.4024	2.7632		0.781439	3.0964		1.28576	-4.31087
	3.68393	5.0185		0.2954	5.9336		3.31662	-7.13219			8.13167	2.18297		1.28639	0.384237		2.56308	-5.34232
	3.92557	2.65186		-1.21374	1.67644		-0.597257	-5.37032			10.0874	2.17857		-0.816398	2.95226		2.82054	-5.4194
	3.8403	5.18075		3.13165	5.43575		2.48505	-6.54239			9.43973	3.85312		-1.60972	1.5203		2.5997	-5.54323
	4.20867	4.98212		1.97	5.69216		3.60405	-6.86975			9.39199	3.16078		0.955672	0.812375		0.152241	-2.33937
	3.8406	4.5574		1.66608	2.90079		0.200163	-6.37234			7.41102	3.99007		0.816368	0.476683		2.03847	-5.27519
	4.1373	4.92214		-3.37066	-1.11148		0.174555	-7.56289			9.90881	2.87172		-3.64694	4.66886		-0.377802	-4.40379
	3.15858	4.14282		2.62659	4.66555		0.767582	-6.48528			8.7114	2.0999		0.363858	2.42514		2.86547	-5.3815
	4.23507	4.80792		0.265117	4.95723		3.62967	-6.68801			10.627	2.49921		1.30522	-0.320796		2.36766	-5.49271
	4.05777	4.04792		3.12928	5.05375		0.932932	-6.74391			9.44802	3.34443		0.212169	1.98945		1.76648	-4.48448
	4.10372	5.28061		2.14937	5.06643		3.78207	-6.26454			9.38609	3.121		0.307105	2.21962		1.19672	-4.66361
	3.66779	4.18584		5.13425	4.93785		2.64119	-6.87907			8.42755	2.65853		0.285828	1.25415		0.170771	-3.68397
	3.83333	3.70017		5.05267	3.08005		3.72487	-6.62469			8.78457	2.02446		-0.362372	1.44975		1.99314	-5.08652
	4.16276	2.76153		2.43782	4.84478		1.8246	-5.80464			8.26826	2.28548		1.08029	-0.215385		0.745764	-2.9955
	3.53478	4.66591		4.49323	5.42762		1.14445	-6.60906			10.4023	2.85494		1.07736	0.811601		2.4376	-4.68919
	3.8648	4.44865		0.751544	5.44824		2.29281	-5.93548			8.5983	2.30457		-2.24124	3.04802		1.89477	-4.66177
	4.00773	3.89297		-0.154903	4.16643		3.80341	-6.365			10.1185	3.26151		0.20697	0.928768		1.27156	-3.65702
	3.89321	3.81723		1.01939	4.10113		3.28558	-6.38899			9.09868	3.1025		1.54384	0.952003		2.82104	-4.71314
	3.86453	4.22126		6.68921	2.78346		1.96395	-6.9151			10.6191	2.44773		0.974329	0.411243		2.32024	-4.46519
	4.0497	4.31439		2.31395	4.82032		-0.392491	-6.78985			10.09	2.56332		0.614654	0.737239		-0.636744	-3.71379
	4.1639	4.11921		1.45324	5.03066		3.5534	-6.71132			9.90791	2.86883		-1.38649	2.98535		2.15492	-5.00168
	3.74135	4.57679		0.331877	4.24748		1.11276	-6.95113			9.40281	2.84759		-2.80158	3.66778		2.39223	-5.12013
	4.26139	2.65892		0.040562	4.51873		2.99492	-6.65078			9.02925	1.88256		-2.70027	3.56099		0.219928	-3.73745
	4.34743	5.07439		1.1746	4.94071		1.49148	-6.62291			9.4812	1.80579		1.9804	0.596441		1.63448	-5.02839
	4.25999	2.68369		1.81556	4.16688		-0.985235	-5.02287			9.59747	2.07734		-0.00954787	0.770999		2.10975	-4.50792
	3.60877	4.79778		-0.818133	1.25714		0.570247	-6.09567			9.77635	2.74371		2.34268	-1.52696		2.26459	-4.60713
	4.02366	4.47496		3.20813	5.387		3.51456	-6.98316			9.39163	2.55444		-0.893334	2.15734		2.54761	-4.68564
	3.58284	4.51525		-2.76213	0.836856		0.575243	-6.90737			10.0854	2.93016		0.801446	3.13238		1.15205	-3.33459
	4.40243	2.5591		4.45079	4.98274		1.97334	-5.41622			9.79234	2.62474		0.00981335	1.54711		1.83778	-4.53848
	4.10642	4.14567		6.01935	3.69501		2.94428	-6.20405			9.7915	2.80591		-3.22301	3.75212		1.52724	-4.2162
	3.97017	5.22071		2.48898	2.94801		3.51959	-6.04687			9.0153	3.25263		-1.09345	3.16642		1.77149	-4.59557
	3.78611	4.9171		1.09592	4.81744		0.648439	-6.99736			8.70721	2.32453		1.11193	0.827741		2.74258	-5.22372
	4.01067	5.27393		0.965435	-0.561848		0.693764	-6.8545			10.3353	2.50892		-0.349237	2.02473		1.40984	-4.08056
	3.88409	2.98108		5.17973	3.92051		0.567463	-7.02134			8.73261	2.24532		2.3336	-0.497615		1.83334	-5.43048
	3.93936	5.19417		4.82608	4.48624		-0.0476562	-6.48384			9.12602	2.05741		-3.27531	4.15871		0.396719	-3.75757
	4.31373	3.09014		3.30451	4.55584		0.603063	-6.84107			8.03053	3.831		0.525736	0.217294		2.53927	-4.57579
	3.71513	4.90878		1.89915	4.56486		2.31695	-6.22319			9.86883	2.7079		-3.44574	3.25715		1.65876	-5.1059
	4.38126	5.1533		-1.06456	4.265		0.496032	-6.76485			9.90348	2.66732		0.0395137	1.69626		2.62826	-4.82253
	3.89749	4.60214		1.67399	5.15948		2.35758	-6.15549			10.5152	2.95666		0.185025	0.555432		1.85305	-4.4035
	3.65086	4.69526		-0.77766	5.02492		3.70043	-6.67909			9.15458	3.20687		1.17347	0.180623		1.63382	-4.27357
	3.59097	4.2064		-1.46857	4.36458		4.3316	-3.43468			9.4502	2.25088		-0.76742	0.561397		2.38606	-4.39809
	3.82498	4.79134		1.0906	3.42896		3.39858	-7.04109			7.97626	2.91882		-1.66303	2.78562		0.759405	-4.06257
	4.22864	2.82209		3.8881	2.74745		3.55911	-6.69617			8.66242	2.22588		-1.86045	1.37027		1.55168	-4.02753
	3.81654	5.24499		-0.613209	4.34157		3.55892	-6.80733			10.4001	3.26117		0.469617	1.64056		1.50199	-4.01135
	3.58059	4.6952		3.60483	4.39152		3.8045	-6.23432			10.4657	2.45515		-1.11304	2.49922		1.60407	-3.91472
	4.09971	2.89256		5.66052	4.60445		3.09984	-6.72922			8.91153	2.75234		2.00958	0.525587		2.48411	-4.41226
	3.87612	3.85562		4.21123	4.49202		1.59519	-6.724			9.08299	3.23177		1.44598	-0.397988		1.70007	-4.79014
	4.04816	4.80128		1.48029	5.49923		2.44391	-6.10084			9.79761	2.13766		0.0833863	1.10355		1.82429	-4.71436
	3.64503	4.58681		6.34553	2.3404		2.14892	-6.48176			7.69889	2.78272		-2.89505	4.01391		1.37376	-4.61672
	4.23544	4.45839		4.19214	4.64641		0.490676	-6.00071			8.85086	2.33078		2.49075	1.37389		1.72267	-5.17413
	4.30902	2.91443		1.25852	6.1384		3.48303	-6.59858			9.4815	3.2483		1.44174	0.0989436		1.74074	-4.05567
	3.57106	4.99605		0.24503	6.32295		1.01477	-6.08446			9.48687	2.66184		-0.46201	1.06982		1.24668	-3.97391
	4.13667	4.91681		0.260142	4.43705		-0.111944	-5.67332			9.88986	2.87595		-1.64346	2.89721		1.23873	-4.73141
	3.6893	3.55823		1.10763	4.69879		2.71644	-6.30955			10.0296	3.31544		1.88992	0.60095		2.08378	-4.35052
	3.88773	5.13809		3.77486	3.77462		-0.0294676	-6.22115			10.0964	2.06167		-1.93521	1.73661		1.09735	-4.13919
	4.24702	2.48491		2.44054	4.41925		2.90413	-6.92933			9.68016	2.9365		-3.13133	3.52632		0.834547	-4.38405
	3.59913	5.12689		-0.153145	4.77114		-0.00132902	-7.27523			9.04116	3.84574		-2.22647	1.53219		-1.31743	-1.2779
	4.03828	4.01223		5.76305	3.62486		1.10821	-6.69645			10.1505	3.40481		1.02398	-0.0113195		2.74438	-5.41084
	4.13624	4.45987		1.01698	4.51878		2.99961	-6.05825			10.242	2.92191		-0.588277	0.890262		1.6783	-4.69252
	4.3246	4.60438		-2.67997	2.6426		2.82404	-6.49149			8.16573	2.2917		-2.3597	2.57199		1.19013	-4.51089
	4.3118	2.60724		-0.050843	5.45211		3.55458	-6.85089			9.88988	1.89387		-0.646417	1.60039		1.17937	-4.40064
	3.92291	3.19002		4.76076	4.57593		2.4693	-6.49528			9.09851	1.85463		-2.00563	2.22791		1.83906	-4.68343
	4.07856	5.02989		1.71274	4.50704		2.75103	-6.46524			9.36385	3.03547		-0.410388	0.635216		1.98451	-4.53388
	4.23031	2.47631		3.53978	5.58546		0.700339	-6.3172			10.0703	3.38253		-0.571462	1.89857		1.60231	-4.02544
	4.3015	2.66649		-1.33061	2.97093		1.24554	-6.47415			9.44992	2.25345		-1.69086	3.89825		1.1576	-3.76406
	4.1816	5.07723		-0.310063	5.33545		2.94089	-7.1385			9.83274	2.36696		-0.318369	0.89152		0.428104	-2.50019
	4.25777	4.47968		7.12776	3.45559		3.39871	-6.70542			9.47397	2.5423		0.0877524	2.64369		1.82934	-4.3523
	4.00078	4.64062		-1.0104	4.48523		1.86227	-6.1384			8.3281	2.51883		-2.82087	2.86142		2.3269	-4.48056
	4.05453	3.3291		-0.539672	4.79738		0.640289	-6.05759			9.54771	3.47616		-0.482097	2.97265		2.14151	-5.17335
	3.99413	4.02212		3.82066	4.87862		1.98357	-6.44982			8.27831	2.03216		-1.17718	3.40614		2.20195	-4.48988
	4.21033	4.84815		4.4735	5.17586		0.660602	-6.4365			9.58523	3.30408		-0.169682	3.16288		1.25522	-3.49049
	3.88737	4.83314		-1.88305	0.415751		0.756378	-6.65036			10.3274	2.71193		0.23559	1.55479		1.35649	-3.55663
	3.94095	3.92285		3.66272	4.95852		0.699077	-6.94686			9.28977	3.2279		1.7686	2.26645		1.41561	-4.79058
	3.98459	5.332		-0.046974	6.03373		2.90827	-6.47716			9.92961	2.08834		-0.769787	0.286892		1.71598	-4.94019
	4.16335	2.49873		-0.212929	4.85866		3.27981	-7.02505			-4.56711	1.58213		-1.87717	1.24825		0.330825	-3.74624
	4.19331	4.8786		-0.101133	4.69624		1.11075	-6.29451			10.2731	3.146		-3.33808	3.15132		1.34515	-3.74001
	3.75662	5.07973		5.11497	5.00257		3.18899	-6.7724			10.0555	1.80384		-0.000603974	1.82187		1.67067	-4.46128
	3.87286	2.54295		0.253886	5.4741		2.3962	-6.71583			9.9875	2.42977		-0.440006	1.29133		1.93045	-5.42561
	4.23229	4.41152		-0.661393	6.06012		1.31147	-6.7358			9.93155	3.30628		0.63786	2.03531		0.865467	-3.71705
	3.84048	5.19571		-1.27114	2.79443		-0.135334	-5.87781			9.09903	2.08711		1.47261	1.86879		2.55139	-4.57315
	4.2353	2.90558		5.00775	4.34703		2.13651	-5.04744			10.5139	2.74799		0.788459	2.37568		2.66758	-5.27223
	3.81705	5.19211		0.543257	4.12451		0.0660045	-5.7817			9.20431	1.89107		-1.21243	3.19186		1.64884	-4.14656
	3.69494	4.26215		2.06539	3.06936		-0.276987	-6.95736			10.4111	2.73959		2.29425	0.720198		1.89648	-4.68092
	3.76331	4.61757		0.893103	3.01117		2.18782	-5.95521			9.96822	2.04609		-2.98773	3.4823		1.01513	-3.62463
	4.19736	2.56451		-0.38523	4.32208		1.28515	-5.16245			8.96618	3.59964		0.00342939	1.62241		2.38724	-4.86514
	3.78669	5.20833		1.66087	5.09599		3.35515	-6.35968			9.64038	1.9779		0.874266	0.636938		2.1984	-5.33611
	3.8642	5.35752		1.84864	5.26953		-1.61008	-4.212			10.4432	2.4377		-1.0574	2.10146		0.487729	-3.60728
	4.09033	4.48714		0.414012	3.96078		2.56287	-6.82375			9.26099	1.89305		-0.705832	2.62321		1.47805	-3.47838
	4.43246	4.76322		-1.28839	5.95499		3.12863	-7.14186			4.95085	-1.21617		-0.0941991	1.53439		2.08793	-4.38046
	3.84714	4.64249		2.5276	5.0132		2.43321	-6.42954			8.81766	-1.92898		-3.60346	4.46781		2.19444	-5.62696
	4.27654	2.51708		0.211297	3.76631		2.58486	-6.70503			9.97379	3.07443		1.48535	0.799459		1.22053	-4.63057
	3.78952	5.18976		3.8127	3.63671		-0.0889747	-6.96297			9.06547	2.21505		-2.01409	2.25287		1.64704	-5.16881
	3.74434	5.10764		-0.789712	2.32347		-0.0658729	-5.63649			10.3754	3.09053		-1.18549	2.29524		0.327734	-3.4608
	4.17162	4.8354		2.84503	5.3778		0.452373	-6.05297			8.92931	2.42972		-1.65677	3.25354		1.47847	-3.63344
	3.8751	5.35532		1.54301	4.52911		1.42176	-6.45975			10.4493	2.97116		-0.0438795	1.71574		0.918397	-4.02795
	3.91092	4.40765		4.4187	4.29827		2.35178	-6.55312			9.41157	3.391		0.575419	0.383724		1.12341	-4.01764
	4.19518	4.09165		-1.07774	5.348		3.44802	-7.04261			10.2381	2.38295		-0.427058	1.67901		1.99632	-4.61905
	4.00536	5.26648		-0.125788	6.05114		3.13567	-6.78938			10.3475	2.40823		-0.753593	1.85068		0.50315	-3.53797
	4.23025	4.99786		5.18688	4.45191		1.08752	-6.7021			8.39724	3.58416		-2.29906	1.7875		2.1207	-5.31737
	4.09636	5.27402		1.38581	4.85949		2.69796	-6.59292			7.92971	2.40913		-0.751777	3.47904		2.00431	-4.66002
	4.05799	4.59833		1.19096	5.96092		0.203537	-5.75782			9.59472	3.40489		1.00016	0.12426		2.66958	-5.34852
	3.84286	5.0295		1.67551	4.83671		2.88297	-6.84488			9.70817	2.87217		-1.58374	2.38384		2.00409	-5.21021
	4.24049	2.46453		-2.64272	0.968904		2.23335	-6.28649			9.80024	3.40394		1.54776	0.187873		1.49467	-3.86489
	3.96174	3.93598		1.4436	4.92817		1.96367	-6.73871			9.92656	3.0561		-2.22327	3.3692		1.9818	-5.18119
	3.99981	5.11126		1.4314	5.32318		0.845266	-4.80523			9.3462	3.09879		-0.7801	2.33957		0.0896095	-2.54547
	4.18133	5.1159		1.02386	5.55971		2.6043	-6.66648			10.0564	2.65794		1.61262	2.08899		0.0592301	-3.65953
	4.06508	5.06795		3.02533	5.43768		-0.0599665	-5.91435			9.32016	1.90976		-1.6509	1.91951		1.34528	-4.59766
	3.76016	5.03358		0.221888	5.18269		0.622492	-4.84069			8.88095	1.84583		2.13317	-1.64481		2.34047	-5.48532
	4.02334	3.31481		3.12013	3.96098		2.65158	-6.79471			9.33902	1.74774		1.62666	1.86443		1.92647	-5.07887
	3.9927	5.33013		-1.97551	2.0442		1.70484	-4.15025			8.61312	2.48908		1.71772	1.27295		1.38555	-3.76596
	4.01315	4.50639		-0.170157	1.26753		2.6738	-6.59205			10.0805	3.10974		1.24199	0.281721		2.44972	-4.64364
	4.02063	3.76932		0.978659	5.98796		2.52634	-6.83842			7.38275	-1.33118		-3.94942	-0.513851		2.84885	-5.18906
	4.19613	4.95582		-0.183613	4.59306		1.76706	-6.36063			9.37111	2.38861		0.948886	1.06823		0.397163	-3.03772
	4.18426	2.9979		0.612927	4.6278		3.11927	-6.54826			9.64335	2.55708		1.31677	-0.0679834		2.58923	-4.89991
	4.33576	4.64415		5.25675	4.33588		0.316137	-5.38338			10.3563	3.12935		-0.183047	1.68872		0.0637865	-4.00637
	3.7058	4.88277		6.18357	3.56512		2.88143	-7.07219			9.33782	2.94906		-1.60183	2.4507		1.92071	-4.8263
	3.50202	4.70079		-1.4737	1.70549		2.44604	-6.78107			9.40229	2.37774		0.307012	1.8416		-0.081636	-3.57261
	4.17082	4.87766		-1.26509	4.10119		2.50771	-6.94686			9.4603	1.9256		-1.48486	2.45461		1.42083	-5.05122
	3.99438	4.2094		2.67347	4.71111		2.48229	-6.87766			8.67158	2.16371		-0.0125783	0.39762		2.69343	-5.28417
	4.13703	4.85131		3.56025	3.15967		2.96464	-7.07631			10.1548	3.2108		2.0059	0.177328		-0.0388328	-3.48138
	3.93595	4.70371		0.121503	5.4636		2.42931	-6.92211			8.59762	2.64967		1.26502	0.220836		1.90208	-4.9949
	3.64838	5.09509		-1.87956	1.17325		0.961078	-6.43466			9.18596	2.24616		-0.500362	0.915012		2.37214	-4.94388
	4.14249	5.31939		0.151477	4.44455		0.164185	-5.50013			8.30949	2.43147		-1.36673	2.93588		-0.347149	-2.09457
	3.8707	4.83783		0.415997	5.05941		2.76641	-6.75878			10.5064	2.99764		-1.49915	0.871479		-0.256213	-1.96723
	4.27775	4.90301		1.73513	4.82938		2.40463	-6.9145			10.3807	2.27192		-1.07136	5.00296		1.44487	-4.2913
	4.10123	4.39476		3.68147	4.63677		2.52626	-6.93681			10.341	2.38128		-2.52404	4.14433		2.4132	-5.53995
	4.20061	4.2194		2.34619	6.15936		2.51452	-6.75308			8.18184	2.06978		-2.8617	0.0619521		1.88855	-4.85284
	3.68679	4.57597		-0.430411	4.94402		2.15202	-6.84316			10.1259	2.12784		-3.02301	2.57651		2.11965	-5.05974
	4.23402	4.5992		-0.498228	3.94048		2.68192	-6.91257			9.24742	2.40949		0.138161	0.263289		2.39143	-5.0266
	3.94301	4.30703		0.620656	5.29925		2.7226	-6.98527			9.30125	3.76916		0.202578	2.33034		0.375505	-3.82393
	3.88398	3.98445		0.0310123	3.83143		2.80947	-6.83661			8.13346	2.53762		0.437536	0.465072		0.605431	-3.63425
	4.06928	4.80668		0.166449	4.80554		2.54513	-6.92503			7.26925	-2.08122		2.98681	0.908034		2.27247	-4.3888
	4.24432	2.98441		-0.786969	4.39421		2.00323	-6.38298			10.2006	3.11632		-0.0983075	2.70859		1.95467	-4.26608
	3.95337	4.23178		6.15138	3.53112		2.95443	-6.99745			9.96214	2.76046		0.0584474	0.864778		1.33601	-4.54907
	4.13773	2.57926		6.26895	3.44424		3.45566	-6.98376			10.1684	2.39048		0.203599	0.947016		1.62217	-4.15758
	4.18279	2.73572		4.3551	4.65822		1.24316	-6.11355			10.4608	2.88976		-1.03419	1.02		0.790505	-5.18015
	3.51996	4.77426		1.76953	4.82896		2.36557	-7.00581			8.4162	2.40772		2.23028	0.721966		1.72609	-5.2302
	3.94796	5.11834		1.94657	5.32497		2.37087	-6.70233			9.61635	3.75797		-0.735164	2.98948		0.783263	-3.82648
	3.87598	4.14658		1.09034	5.49546		2.03178	-6.76074			10.3743	2.17841		-1.63986	2.64363		1.1081	-4.54404
	4.14753	4.5913		1.4427	5.32435		3.14525	-6.68874			9.86132	2.60518		0.0966697	1.51286		0.881458	-4.28449
	3.70203	2.65516		2.19308	4.07612		2.63491	-6.50421			8.71826	2.96376		-1.97533	1.23563		-0.866918	-1.51717
	4.11371	5.03104		2.903	4.61939		2.26809	-6.75899			10.1588	2.0517		-0.671049	0.683557		1.42118	-5.10645
	3.87928	5.27877		6.22809	2.52474		0.231558	-5.6587			10.2014	3.15738		0.516119	0.459237		1.34624	-4.11035
	3.72187	5.00377		-0.149447	1.98093		0.758373	-6.03128			9.68685	3.68498		1.71595	1.0281		1.2465	-3.86594
	4.00361	4.00707		0.491365	4.89605		1.13072	-6.95561			9.29649	1.74187		-1.85086	3.03882		-0.0146991	-2.32715
	3.85911	4.79123		0.644998	5.36549		2.74298	-6.93357			8.67448	2.16964		1.18067	-0.466944		1.17929	-4.6711
	4.09963	3.02555		-1.65375	4.37671		2.47321	-6.65602			8.754	2.27904		-1.76143	2.03165		0.894217	-4.00983
	3.55157	4.4858		5.6637	4.08175		3.16562	-6.94125			8.89246	3.57841		-2.4198	0.048787		1.90753	-4.57506
	4.29117	4.98418		5.68882	4.25121		2.84149	-7.08238			9.0469	3.18217		-2.99951	1.62426		1.49535	-4.56404
	3.68717	3.89604		0.181671	5.6363		2.14289	-6.03377			10.3488	2.58528		-1.38864	2.21165		0.107362	-3.79677
	3.57277	5.0752		5.68242	4.29745		2.4117	-6.81555			8.85924	2.95731		1.32993	-0.0984245		2.46669	-5.40237
	3.96933	4.82755		0.899397	5.60067		2.70709	-6.86657			10.4254	2.91119		-2.1171	3.63389		1.48264	-3.96406
	3.80281	3.68222		6.13632	3.36714		3.58845	-6.84243			8.00213	2.05046		-3.15772	2.84119		-1.61411	-1.8727
	3.56572	4.71648		1.69001	3.8861		1.06547	-6.00135			9.15587	1.96957		-2.82682	1.49619		1.0344	-4.80241
	4.30092	4.78634		1.14796	4.76267		2.50647	-6.97498			9.73033	2.13794		1.2525	0.974818		1.57615	-4.29096
	3.93584	3.85636		4.32325	4.54873		3.17393	-6.9217			9.89389	2.30976		-1.69982	1.12692		0.672147	-2.85087
	4.13314	4.74943		-3.06871	-0.797965		2.6294	-7.06716			8.05912	2.15564		-1.2647	3.40011		2.60913	-4.71463
	3.93719	4.01696		-1.39349	4.17927		1.9167	-6.32554			9.46365	1.83577		-0.100637	1.39281		1.0543	-4.65334
	4.04471	4.40169		-0.332968	5.35503		1.07574	-6.5014			10.4268	2.54304		-1.44285	1.1089		1.00981	-3.75308
	3.71219	4.58512		0.580317	5.73898		2.36288	-6.84045			8.51235	3.11992		1.55695	0.511168		2.07307	-5.14754
	3.82078	4.21625		5.30724	3.7769		2.364	-6.78636			10.0591	2.37554		0.950709	-0.279827		2.79284	-5.37833
	3.97371	5.10247		4.68068	4.66005		2.26443	-6.65111			10.1506	2.17077		0.847741	0.486677		1.7868	-4.8894
	4.08414	4.70868		5.26182	5.01259		0.801515	-6.77146			10.1051	2.32963		-1.61165	2.31675		0.76771	-4.09154
	3.66641	2.92911		0.0530578	6.24404		2.90688	-6.59728			9.10088	2.81165		-1.32415	2.644		2.27792	-4.5932
	3.95343	4.15515		2.30718	4.48871		1.89782	-6.54552			9.97605	2.65506		0.172101	0.752761		2.7267	-4.73932
	4.10969	4.90261		-1.6217	-0.504402		0.40552	-5.75384			9.27043	2.33196		-2.0226	3.61467		2.14827	-5.11078
	3.87356	5.0136		-1.49053	2.51777		2.45663	-6.69424			10.5373	2.89313		0.874436	0.999723		-0.576429	-3.00831
	4.04619	3.00598		1.84477	6.31436		0.203377	-5.77327			10.6415	2.66347		-0.438296	1.57803		2.45543	-5.25295
	3.72904	3.86146		0.332332	3.05413		2.95941	-6.96955			10.1383	1.79197		-4.04294	-0.803823		2.59688	-4.75799
	3.64105	4.92055		0.281541	6.26522		3.26431	-6.48166			10.0553	3.4759		-0.139054	0.619863		0.71275	-2.89627
	3.83984	4.11988		-0.521673	4.81521		2.48518	-6.87339			9.58746	2.15187		1.49578	0.809993		0.354564	-2.40054
	3.89762	4.70482		-0.688591	3.18454		2.73639	-7.0738			9.4131	1.77501		-0.852546	0.992003		2.60512	-4.8032
	4.07482	4.18589		1.95998	5.94296		2.78761	-6.93995			8.04131	2.0966		1.40054	0.504593		1.38307	-5.08871
	4.22698	4.54183		-0.997585	4.69132		2.89646	-5.57309			8.49926	2.1777		0.306821	0.866958		0.619726	-3.92037
	4.18698	4.12983		0.078868	5.12345		2.8555	-6.53379			9.81406	2.89979		1.0995	-0.0401444		1.47581	-4.84763
	3.91316	4.47434		2.23277	5.27918		3.10503	-7.11101			10.4931	2.20843		-0.0550894	0.540789		0.314575	-3.34492
	3.5715	4.86123		-2.55351	-0.250525		2.36283	-6.70282			9.09365	2.1997		-3.07524	3.51914		1.66662	-4.04627
	2.91674	4.53692		-1.74066	2.07925		0.507584	-5.62366			9.20063	3.7111		-1.66398	2.61501		2.02714	-4.80994
	4.13934	3.94224		1.16259	4.43745		2.08542	-6.67064			8.8459	2.34849		-2.26546	1.93595		0.215983	-2.06092
	3.57121	4.74869		6.15475	4.08346		2.32531	-6.57915			9.23031	1.81001		1.43794	0.370573		2.69377	-5.00768
	3.8145	3.50927		1.89856	5.24512		-0.0468657	-5.67054			8.70041	2.59468		2.05857	0.528346		0.862379	-4.1216
	4.26481	2.81445		4.83489	4.13062		2.55679	-6.81641			10.2454	2.94194		2.12571	0.751973		2.21108	-5.31469
	4.16325	4.49209		-0.132397	6.1536		2.38848	-6.98062			9.42852	2.73079		-2.61595	4.00803		1.88865	-4.49466
	3.68711	5.00736		0.123928	4.27454		0.700318	-6.59788			9.18305	2.2444		2.58257	0.466147		2.57606	-5.60947
	3.81831	2.97221		2.42844	4.8073		2.76108	-6.98816			9.38609	2.95548		-3.19291	4.10855		2.87337	-5.18047
	4.07798	4.21009		-0.779732	5.7619		3.27377	-6.70437			10.1031	3.19837		1.18611	2.8538		2.4976	-5.32539
	4.06287	3.44893		3.51823	4.61586		2.81173	-5.03998			9.56895	1.97158		0.877714	0.643859		1.86271	-5.13791
	3.82129	4.68542		-0.159167	3.76607		2.42849	-6.60916			9.94213	2.88819		0.123012	0.731191		0.401273	-3.70367
	4.20597	4.36625		3.02894	4.56506		3.39119	-7.06798			9.69886	2.80719		0.035241	0.920068		1.7941	-5.10638
	4.17471	4.25873		0.674796	4.09258		2.85124	-6.97466			9.98254	3.0951		-0.24157	2.48602		2.0638	-4.90839
	4.11107	4.14202		-1.00047	5.74163		2.41574	-6.53986			9.76752	2.22921		-3.27472	3.41989		1.9488	-4.30192
	3.93404	4.30854		3.93222	4.3847		-0.600848	-5.5907			8.72088	2.56229		0.689115	1.43197		2.75897	-4.8328
	3.78697	4.95644		0.202356	5.07085		2.79553	-6.87865			9.04612	2.75613		-1.59345	2.77027		2.53612	-4.95242
	3.92539	3.36694		0.0664447	5.76075		2.34346	-6.32897			9.5382	2.50527		-1.13765	2.24714		1.51143	-4.64288
	3.91757	2.92389		5.66761	4.42973		2.06272	-6.35052			8.34253	2.39315		1.30479	1.246		1.31807	-4.78538
	3.71929	4.98677		1.93858	4.6501		2.72858	-6.80396			9.39666	1.96047		0.230105	1.90522		1.83533	-4.86352
	2.94399	3.89242		3.31479	3.41687		2.55334	-6.52112			8.84356	3.36616		1.66245	2.61427		1.75992	-4.94435
	3.80864	4.9766		2.80259	5.74591		2.46344	-6.74281			8.54706	2.09234		-0.0948474	3.24955		1.66983	-3.67343
	3.99387	4.71744		0.505508	5.05833		2.45405	-6.68237			9.10578	2.50843		-1.44363	4.52361		2.82348	-5.00814
	3.99918	3.99636		2.36304	5.23258		2.81521	-7.03587			10.5992	2.56373		0.368735	-2.76884		-1.30369	-2.19348
	4.02214	2.53905		6.07974	3.97665		2.83846	-7.08718			10.1382	2.95993		-2.97939	3.79253		2.16796	-5.26549
	4.15647	2.49714		3.53073	5.27445		0.507924	-5.87942			10.4926	2.94404		-2.01526	2.13834		2.45516	-4.47636
	4.07579	4.5862		4.24803	3.83587		3.21632	-6.6692			9.57252	1.86442		2.87421	-0.175223		1.38257	-4.72059
	3.89459	2.83794		0.617426	5.62667		2.59821	-6.84482			10.1546	2.49989		1.88367	0.799782		1.95124	-4.23871
	3.97244	5.09319		1.29768	4.63366		3.21758	-6.98276			8.81626	2.04742		-0.368547	1.92899		1.43565	-4.68803
	3.81483	3.17368		-1.23613	4.46431		1.53817	-6.50565			10.066	2.36994		-0.805531	1.57861		0.0723182	-3.26573
	3.91113	3.89638		0.229761	6.25533		3.33516	-6.89258			9.80181	2.81962		-0.859183	1.66051		0.432469	-3.44047
	4.36371	2.7929		-0.34568	1.53661		2.66933	-7.0773			9.32666	1.93726		-1.46889	3.07757		0.8164	-3.37207
	3.93558	3.5796		-0.292996	3.95615		2.75796	-7.09932			10.3182	2.18174		-0.864143	0.886623		2.70491	-4.90884
	3.85307	3.258		5.69179	4.17142		2.48472	-6.73802			10.3581	2.42362		1.34901	1.32792		0.646044	-3.08116
	3.72581	2.87628		2.53296	3.46686		2.7422	-6.3147			9.88176	2.37017		0.303904	0.490938		0.841497	-3.28069
	3.79217	4.50245		1.85336	3.38821		2.74306	-6.91902			10.4416	3.06911		-1.11279	3.2788		1.45599	-4.0144
	3.69141	3.26706		-2.20526	-0.101474		2.85196	-7.15854			10.6053	2.18421		0.826105	0.910282		0.847737	-2.95306
	4.17765	5.11001		-0.133693	4.64769		0.702229	-6.10169			10.5329	2.24074		-0.466409	1.2303		2.01962	-4.41446
	4.10668	3.71976		3.27501	4.62021		1.7435	-6.60153			10.0143	2.53937		2.16228	0.833281		2.79301	-4.88431
	3.90057	2.77693		-0.0773861	5.76515		3.33753	-7.03046			9.11985	2.82048		-3.22614	3.0035		1.53469	-4.11485
	3.97035	4.15832		7.04534	2.86239		2.83424	-7.11954			9.27195	2.49665		-2.61571	3.98827		1.16267	-3.8513
	3.81074	3.07332		0.568189	3.25337		2.12477	-6.7608			10.3073	3.23396		-1.98992	3.67547		2.64702	-4.78338
	4.02946	4.40321		-0.991868	5.8288		2.48573	-6.45942			10.1224	2.73025		0.362271	0.528587		2.66881	-5.28416
	3.80958	3.04317		3.77949	5.19241		0.91056	-6.20143			10.4276	2.38944		-2.33012	4.25902		1.31394	-4.70511
	4.03476	5.19174		-1.36667	4.82277		3.51692	-6.71889			9.61262	3.36377		2.51726	0.199997		1.41769	-3.7823
	3.72547	2.81948		2.5901	5.20661		0.293644	-5.42003			9.33345	2.07245		-1.92529	3.40931		2.7679	-4.9267
	3.74659	3.22718		3.148	6.10625		1.08822	-6.73949			7.81688	2.78026		-0.407686	0.979357		0.960784	-4.45741
	3.73179	4.3645		4.43965	3.47874		3.34506	-7.07494			9.20345	1.8539		0.957787	1.12994		2.77016	-5.28889
	4.01955	4.33217		1.35608	4.32132		3.12792	-6.64487			10.0976	2.68077		2.24848	0.688338		2.29138	-4.47713
	3.80671	4.70652		0.196337	3.6703		-0.0991667	-5.64832			9.88859	2.63199		-1.05317	3.11476		1.09506	-3.25087
	4.04924	4.68724		4.07054	4.37568		1.55621	-6.81509			9.06073	1.82031		3.40067	-0.119043		2.04451	-4.92859
	3.89407	3.76467		-1.69279	1.41143		0.431352	-5.97016			8.5126	2.3286		1.03548	0.301767		2.82973	-4.94411
	3.93506	5.16066		-1.13658	4.38927		3.2932	-7.0255			8.23701	3.74613		-0.120253	2.1802		2.53578	-5.19259
	3.58764	2.89022		-0.233622	4.2324		3.45686	-6.63019			-4.23013	1.69509		-2.6754	2.85238		1.56906	-3.9047
	4.27422	4.64838		6.27649	2.63325		2.67319	-7.0906			9.39567	2.31275		1.34398	2.2594		2.11628	-5.23636
	4.02825	4.83912		3.84578	4.90235		2.67374	-6.835			9.78071	3.08982		-1.13952	1.57455		1.05586	-3.24264
	4.15603	4.86294		-1.15644	5.57531		2.61888	-7.14554			9.79377	2.90458		0.620953	1.06236		1.17791	-3.27369
	7.83786	-0.157679		-0.129576	6.32424		3.10606	-7.00373			9.03153	2.13291		-2.36301	3.14386		2.70152	-4.89085
	3.95338	2.76209		3.95922	5.495		2.61684	-6.94544			9.73445	2.35261		0.0276818	1.32802		2.54099	-4.53894
	3.91843	3.63362		0.522795	5.83202		2.90364	-6.78888			10.4586	2.93855		-1.24158	1.88077		2.68654	-5.6068
	3.94688	5.04635		-0.119872	4.57013		1.79953	-6.86376			10.0351	2.13242		2.37893	-0.124967		0.952711	-4.69003
	3.99905	5.06929		4.9633	5.3295		2.49187	-6.73421			9.7104	3.63367		-0.365753	1.71078		1.30453	-4.09714
	4.02501	3.45993		-1.30633	4.55429		3.61793	-6.70127			10.2429	2.43252		-0.347462	2.42871		0.47106	-3.4244
	3.71364	3.08917		1.48526	3.63077		0.480022	-6.12477			10.6052	2.81395		-1.03075	2.73073		0.910858	-3.09581
	4.19669	4.95522		0.636784	2.73776		3.41509	-6.97089			9.9697	2.14722		1.55949	1.55452		0.994953	-3.95713
	4.2133	4.26738		-0.240348	5.81998		5.89149	0.476003			9.959	2.28981		-0.677649	0.852119		2.80155	-4.90703
	3.99319	5.17702		6.44552	3.18946		5.2275	0.175425			9.30338	2.88201		-2.7608	4.07351		1.92579	-4.89389
	4.05806	3.63996		-0.388504	4.02719		4.83998	-0.43356			9.51782	2.41813		0.610579	0.392341		1.70399	-5.18296
	3.18733	4.43659		0.0493483	6.16844		5.46505	0.293959			9.99765	2.88573		-2.34246	2.82811		0.935232	-4.40286
	4.13915	5.07232		2.23184	5.05564		5.50791	-0.189556			10.0607	2.15836		-1.40833	2.06893		0.0606352	-2.48657
	3.7254	4.56277		5.79734	3.32683		4.96805	-0.920044			10.3186	1.98906		-0.767865	2.28893		1.77833	-4.70013
	4.25317	4.68732		1.70958	3.49671		2.89609	-2.3015			9.44896	2.46576		0.667788	1.65013		1.25094	-3.73899
	4.32418	2.63282		0.653449	4.04866		5.92111	0.283917			10.2501	3.14288		-0.134789	0.667257		0.98293	-4.7851
	3.84981	2.74421		1.47324	1.77328		5.4409	-0.0356412			8.83182	1.79581		-2.83461	3.59587		2.67698	-4.49663
	3.88949	3.54414		0.0460691	2.37184		5.87918	0.583543			9.36195	2.79675		-2.08345	3.57832		0.402648	-3.5463
	4.18925	4.4396		-0.185484	5.59748		5.10111	0.105741			10.4314	3.10994		-3.41107	3.12342		2.9069	-5.30828
	4.25883	2.39845		3.78718	4.34953		5.67745	-0.890316			6.85182	-2.43815		3.59838	0.751602		1.2846	-3.1735
	4.21534	4.67427		-0.0123159	2.58129		5.93601	-0.621925			9.01055	2.61801		1.58591	2.63723		1.67479	-4.09803
	4.13187	2.84307		1.75099	5.4618		5.84001	0.039947			9.60088	3.14633		3.98842	-0.663234		1.13586	-4.2038
	3.88905	3.02903		1.99517	5.99277		5.68119	0.246864			8.00128	2.52781		0.303152	2.61091		1.2932	-3.97079
	3.98999	4.89706		5.51719	3.83104		5.75648	-0.280439			8.64576	2.52277		-2.14499	3.51763		2.59303	-4.64262
	3.88002	3.46486		1.8899	4.78232		5.62765	0.552465			7.35629	-1.28647		-1.60638	1.55376		2.77075	-4.68178
	4.37853	4.82746		6.71733	2.7523		5.61714	0.502535			9.52783	2.42466		2.15602	0.336733		1.32868	-3.85469
	3.88673	2.74864		2.54814	4.8962		2.34617	-1.15457			8.12762	2.326		-0.590029	1.79491		0.600939	-2.74883
	4.37259	2.74543		0.762375	5.75472		5.60856	-0.394263			9.01828	1.81853		2.56802	0.594696		-0.149156	-2.99716
	4.14562	2.72502		-1.04941	4.94497		2.98372	-6.00358			8.63749	3.01675		-0.187664	2.22178		0.481255	-4.21295
	3.99602	3.6727		1.88861	4.40571		6.12227	0.460269			9.24071	3.01025		-0.821275	1.3065		2.28078	-4.72192
	3.72511	4.25863		-1.29331	4.69451		5.75719	-0.289013			9.55326	2.02363		-2.19877	2.43569		0.736789	-4.07622
	3.93343	3.35041		1.20436	2.46375		3.8258	-3.0653			9.07987	1.77386		-0.242008	0.902307		2.5757	-4.8529
	4.30547	4.82389		3.06734	4.80755		5.10391	0.057873			9.15104	2.67321		1.94544	2.04549		2.69259	-5.5608
	3.7876	4.85321		1.28226	4.91739		5.51247	-0.848212			7.82405	3.87752		0.153576	0.595096		0.0633641	-3.4381
	4.24647	2.59775		3.31851	2.78485		5.64795	-0.824459			9.27858	1.72174		-0.443977	3.02491		0.52798	-3.34025
	3.93411	3.8289		-0.0563348	5.11275		5.68384	-0.289012			9.30127	1.72479		2.58508	0.102589		1.79073	-4.34559
	4.07919	3.93974		3.83825	3.85746		5.71496	-0.0896013			8.16177	3.76953		-0.688142	0.635733		0.589923	-3.53469
	4.18273	3.1802		6.90345	3.0102		5.01015	0.204489			10.16	2.14808		-1.74401	4.23338		1.86054	-4.92046
	4.13175	4.61935		-0.25932	3.96686		5.43671	-0.286297			10.4912	2.45131		-1.44115	3.77047		1.20928	-4.50975
	4.03117	4.72386		5.32771	4.084		5.82833	-0.655468			-4.76591	1.46092		-1.25948	3.22686		1.52789	-4.95228
	3.84604	3.41506		2.88302	3.0297		4.75922	0.581143			10.5337	2.68105		-1.23808	2.52218		2.53065	-4.83746
	4.00344	4.09931		2.71713	5.41677		5.85027	0.683163			9.13896	2.92693		1.87412	1.16109		1.95172	-4.31541
	4.19928	4.34596		4.91297	4.66849		5.91907	0.589342			9.5626	3.33966		-2.88697	4.09972		2.88308	-5.15046
	4.17795	4.20589		1.56452	6.13908		5.8113	0.24806			8.90547	2.60313		0.102409	1.85328		1.97731	-4.56406
	2.83395	4.12106		6.00613	2.95743		6.02447	0.564538			9.07368	3.02501		-1.73888	3.21504		1.28387	-4.58134
	3.88966	3.16898		6.39769	3.7339		4.90449	0.675542			9.19565	2.9429		1.30641	1.10028		0.459195	-2.7446
	3.70653	3.80056		3.26854	5.13897		5.87891	0.488919			8.06788	2.14573		0.96049	0.877759		0.538659	-3.54971
	3.4103	4.26212		2.50724	3.18087		5.79372	0.339436			8.96141	2.56471		-0.296297	0.856466		1.79949	-5.21317
	3.90006	3.06469		3.56539	4.11532		5.35423	-0.37445			8.81209	1.93728		-1.20174	2.13015		1.62045	-4.17766
	4.1962	4.77001		5.36412	3.56057		4.12136	-1.37837			9.45565	3.66926		1.68393	0.0473375		-0.793972	-3.10965
	4.25793	2.75756		1.35345	3.99078		5.46992	-0.18034			9.91216	2.25172		2.04467	2.27718		1.70014	-3.79436
	3.73411	4.98331		5.87022	4.24587		3.22561	-1.73062			8.95193	2.67121		-2.20653	2.22862		1.43459	-4.39117
	4.0875	4.59476		2.06314	5.87893		6.10036	0.710423			9.97973	3.24884		-3.26847	2.69		0.806476	-4.65082
	3.44913	4.38704		1.78669	4.82182		5.78732	0.0172891			9.69991	3.16682		-0.779126	1.03394		1.39239	-3.86405
	4.52418	4.77684		4.3907	5.3616		5.93734	0.557987			8.83816	3.09703		-0.905078	1.6108		1.6527	-4.27586
	3.63337	4.48674		4.12599	4.86747		5.4779	-0.548288			7.88591	3.76124		-2.31651	3.43748		1.82194	-4.20732
	3.964	4.00525		0.669728	4.638		6.1024	-0.25018			10.5788	2.66644		0.564219	1.10055		2.70063	-4.50109
	4.59324	4.69946		0.43299	4.54597		5.82298	0.503437			8.13716	2.56914		2.01241	2.13698		-1.08944	-3.94024
	3.68688	4.94596		4.12316	3.33071		6.08092	0.43538			9.04152	2.69299		-3.01949	1.53913		2.39628	-5.05307
	3.88544	5.08412		3.98283	4.15626		4.35327	-1.55542			10.4621	2.84723		1.59336	0.127415		2.02828	-4.38
	4.04304	4.00954		-0.304488	5.34207		6.08419	0.654987			10.3238	2.76007		-2.20316	1.98334		0.576117	-3.83227
	4.16677	4.29045		2.2922	4.86751		6.14284	0.581242			8.82323	2.83427		0.768015	1.15312		1.00016	-4.33844
	4.50689	4.54521		5.31176	3.97817		5.88466	-0.135076			9.9004	1.68148		-1.82667	2.30605		1.79658	-4.0343
	4.02115	4.3294		5.4068	3.8353		4.56704	-0.940028			8.34061	2.5467		-0.846225	0.854548		1.47655	-5.06112
	3.78499	5.20558		2.07874	6.07818		5.90411	0.453361			10.3974	2.96872		-0.634964	1.36778		2.03517	-5.11674
	3.71346	4.87152		-0.935275	5.90067		5.86609	0.287823			9.20152	2.27101		0.559419	0.684292		1.0316	-3.33951
	3.74577	3.17901		2.56208	4.22894		4.80949	-0.790253			10.1232	2.4495		1.19732	0.189724		2.33014	-4.29002
	3.91152	4.22387		-0.0227915	4.18796		5.7519	0.620902			9.92986	3.05216		-2.35002	2.38547		1.45786	-4.47484
	4.21322	4.34562		5.77861	3.7788		6.09298	0.611269			10.6872	2.59859		-0.962561	2.55246		1.22959	-3.75492
	4.22612	3.03666		7.25984	3.13708		4.84856	-0.988641			8.80598	2.01098		0.523283	1.78921		2.14718	-5.36283
	4.00489	4.68394		3.13136	4.11218		6.01134	0.563575			8.13198	2.76612		1.67786	0.531182		1.79643	-4.26246
	4.10745	4.29389		1.20312	4.01781		5.92139	0.404525			7.87536	3.74952		2.44448	0.0758774		2.01795	-5.07366
	4.20449	4.54446		4.48425	4.59802		5.1469	-0.352651			9.64723	2.45449		-1.68789	3.32184		2.07473	-4.67069
	3.73502	4.87261		-0.569163	6.05505		5.78291	0.0214975			9.99839	2.18027		-1.50981	2.50903		1.3629	-3.8452
	3.85293	3.03271		-0.650272	2.73762		4.34382	-0.428179			10.1124	2.6941		-1.08517	0.93312		2.66923	-4.8163
	4.14182	5.24149		0.973467	5.80851		5.95999	0.639559			9.66319	2.05354		-1.38144	3.34674		0.565926	-3.29654
	3.78878	4.38013		-0.526964	2.55818		6.16325	0.74452			8.7521	3.20228		-1.94193	1.83424		2.07971	-5.11987
	3.65812	4.87264		0.730988	4.89136		5.85337	-0.753683			8.86013	3.01794		-0.779966	2.31636		2.28809	-4.29604
	4.12537	2.46063		2.23766	4.38613		5.1816	-0.793067			9.20989	3.83266		-3.24328	4.34576		2.67387	-4.57473
	4.18522	2.52567		5.24403	4.44676		5.9064	0.442059			8.48995	3.25813		2.13419	0.67402		2.92142	-5.4191
	3.86579	5.13273		1.47163	5.03067		5.41251	0.149223			10.0561	2.67542		-2.25102	1.77679		1.31722	-4.12878
	4.13028	3.3657		1.4001	5.23142		4.42331	-0.285397			9.35599	2.76067		1.61879	2.65853		1.7482	-4.1826
	3.95717	5.23901		5.06715	4.02709		4.94018	-0.0163934			10.4998	2.22499		-0.800567	0.870888		1.62765	-4.93741
	3.75675	3.64924		1.65348	5.56659		5.97818	0.455482			7.71029	3.86258		-0.568755	2.13886		1.92655	-5.13856
	3.66192	4.93726		-1.42735	-0.520624		3.38536	-6.23818			9.73656	1.88006		0.189827	1.77562		2.1534	-4.46525
	4.21451	4.60401		0.386702	5.49122		5.67873	-0.822752			10.0775	3.42693		2.17235	-1.38281		2.09521	-4.18408
	4.27866	4.14412		-1.07202	2.98753		6.13252	-0.855804			9.71797	2.65611		1.26656	0.734068		1.82382	-4.20373
	3.99089	2.7441		2.77794	5.67674		5.41069	0.361612			9.03938	2.99095		1.4193	2.85671		1.59331	-4.92145
	4.0458	4.12729		4.26862	4.69477		5.22231	0.317106			9.70179	2.82171		-1.19586	1.66722		2.87909	-4.91792
	4.06736	4.62711		6.38254	4.0045		3.2039	-3.86134			9.91172	3.24568		-1.61472	2.72402		1.94759	-4.40817
	3.70176	4.31311		-2.13542	0.161287		5.5134	0.48617			9.02944	2.69344		-0.727107	3.12118		0.96798	-3.57446
	4.04844	4.35801		3.95439	4.44546		4.51875	-1.76096			9.92347	2.19756		1.95078	0.166271		2.45516	-5.54652
	3.83704	4.82412		4.03494	4.07278		5.10872	-0.0181783			10.6117	2.35736		-3.04419	1.6899		0.701468	-4.1142
	3.2392	4.45737		0.489264	4.99491		5.89495	0.382088			8.91973	2.02033		-2.22313	2.86978		1.23333	-3.85464
	3.90425	2.78637		5.80944	3.31905		5.81588	0.669125			8.82147	2.70317		0.25974	2.77068		0.53483	-3.90156
	3.80295	4.68819		0.480783	4.83825		5.63101	0.252444			8.85388	2.69929		-0.640391	1.44776		2.5947	-5.46782
	3.90668	3.29353		6.54194	3.68052		6.06258	0.23786			9.92078	2.09596		-0.749493	-0.313714		2.11091	-5.03749
	4.16708	4.5484		-0.413865	1.13262		5.17813	-1.70622			8.93745	3.50266		-1.43168	3.29591		1.06888	-4.17885
	3.8013	3.4336		1.26129	4.49301		5.63634	-0.570594			8.68847	2.99546		-2.09316	1.55892		2.11802	-4.46991
	3.77284	4.75117		3.07425	3.86364		5.20018	-0.239959			9.72984	3.6102		-0.0177085	1.2126		1.70892	-4.76714
	3.78351	5.02605		1.38834	4.25436		5.85203	0.361552			9.4454	2.82681		-1.87786	4.2125		2.05669	-4.87685
	4.13565	3.2336		0.0468412	5.67676		5.96047	0.421162			9.39044	2.11966		1.04061	0.635011		2.76485	-5.18146
	4.04117	3.90257		3.09609	4.78878		5.68127	0.332572			9.61119	1.95384		0.97143	-0.314838		1.36358	-4.01623
	3.60352	4.77621		3.74738	3.3236		5.91467	-0.526056			9.86469	3.34742		-2.6891	2.07908		1.79311	-4.2111
	3.56119	2.95813		1.54468	4.81685		5.80495	0.519259			8.63506	2.20954		-0.40502	1.41071		1.49938	-4.81962
	4.39163	2.25523		2.91504	4.44825		4.71302	-0.0775189			10.5486	2.23197		-0.318823	2.59419		2.17576	-4.31264
	3.86438	5.18598		5.3178	3.65716		6.12764	0.30559			9.22668	2.82096		1.14517	3.14937		-0.161369	-2.34679
	4.28445	4.67319		5.1127	4.21937		3.98662	-1.07762			9.56635	2.38924		0.021296	1.92837		1.63319	-4.61615
	3.74744	4.75753		2.15782	5.01817		5.34796	-0.831143			10.3749	2.88859		-0.447434	2.27732		1.46952	-4.40001
	3.70231	3.47513		4.39879	4.6159		5.97543	0.259357			9.29383	3.19631		-1.63857	3.28354		1.26258	-4.42384
	4.25627	4.98153		4.45121	4.56366		4.58759	-0.347248			9.417	3.34789		0.892454	0.701621		2.10204	-4.26639
	3.82991	3.85289		6.49643	3.12322		5.91132	0.445607			9.03455	3.01998		-3.06687	3.44365		0.868745	-4.00305
	4.0962	3.29075		2.06154	4.92742		5.4745	0.427929			10.2976	2.51896		-1.2259	1.82211		1.96123	-5.14722
	3.95604	3.3059		4.24748	4.42384		3.92381	-0.729783			8.95448	2.06025		0.827313	1.86064		0.910667	-4.03161
	3.7273	2.95395		4.79382	4.63281		5.34738	0.0564075			8.86476	2.78993		-3.6563	4.63138		-0.266961	-2.3707
	4.23214	4.48968		-1.30346	5.50121		4.76675	-1.05456			8.67945	3.05653		-1.21685	-0.0295891		1.49792	-4.85999
	3.35962	4.56697		0.808989	4.55568		5.39107	0.304483			9.58548	2.04247		1.02334	0.626241		2.64243	-4.609
	3.66657	4.75194		-1.30031	5.43934		6.04067	0.33089			8.5966	3.16264		-2.525	1.60766		1.40087	-4.03452
	4.18047	2.56639		4.95474	4.52517		5.72373	-0.690201			8.76652	2.23489		2.58515	0.892085		1.55059	-5.07039
	4.05354	4.63727		7.19181	2.81358		4.73872	-1.27814			9.83422	3.46659		-2.65997	3.00822		2.27429	-4.78966
	4.72016	4.50791		0.438502	4.40953		5.70862	0.407922			8.92799	2.23561		-0.965133	1.65371		1.28242	-4.30042
	4.35598	4.51246		2.70232	5.95559		4.749	-0.273173			8.85569	3.3072		2.54862	1.77077		2.14559	-4.9714
	3.97998	3.96977		1.14911	5.64592		4.62666	-0.264298			9.51841	3.24026		2.41034	0.989652		2.5063	-4.45485
	3.85879	5.06236		5.81099	3.29901		6.06545	0.407461			10.2589	2.73104		-0.730672	2.40594		2.22001	-4.34301
	3.95172	4.89103		1.28001	6.19148		4.57736	-0.541827			9.54686	2.17595		2.09488	0.865034		2.43802	-4.46325
	3.84015	4.96854		6.55722	4.3829		5.23496	0.227656			10.3018	2.84037		0.808999	1.24504		0.789047	-4.21214
	4.30406	4.49241		-0.684819	3.50623		5.34621	0.27351			9.41437	1.86425		1.86501	-1.76426		1.09847	-4.31674
	3.80077	3.21379		3.06419	3.84966		5.66285	-0.232966			8.70207	2.56784		1.07857	1.13878		0.151272	-2.55193
	3.97105	2.61326		1.0915	3.78613		5.73573	-1.2981			8.28411	2.66303		1.55646	1.74534		1.90065	-5.08516
	3.86155	4.70177		-0.351336	3.69129		5.80675	0.698923			9.41522	2.77426		-1.16361	3.36525		2.75758	-4.67253
	3.9897	3.22311		1.60242	3.12949		6.06856	0.647076			9.24943	2.15012		1.4711	0.490714		0.676427	-3.50426
	3.5941	4.05081		1.96107	1.21617		6.09508	0.450507			9.31245	2.42932		-3.43263	2.97912		0.433263	-4.22741
	4.05313	5.03629		5.53584	3.75986		5.28138	0.388449			7.84273	2.41461		1.60519	0.813177		2.34362	-5.43864
	4.15374	4.77932		-0.850078	2.81677		4.50183	-0.225373			9.68412	2.96967		-0.342106	0.604599		1.17746	-4.27541
	4.284	4.33206		2.79582	4.48846		5.94414	-0.652753			9.47591	2.68675		-3.4194	-0.43655		2.11066	-5.22256
	3.86358	3.58385		3.1209	5.35129		5.35193	-0.949099			9.82538	2.95269		1.60672	1.36259		2.86325	-4.80065
	4.21665	2.70773		2.2205	5.22324		5.33802	0.266169			9.03166	2.31695		1.11489	0.440464		0.393605	-2.71128
	3.89803	2.7547		5.59643	3.67726		6.01736	0.511655			9.14848	2.09788		0.775038	1.98045		0.807106	-3.81244
	4.17196	2.5607		5.94273	3.55076		4.53476	-0.613667			10.1491	3.36714		0.305666	1.28717		1.9844	-4.47935
	4.15935	2.53889		5.47723	4.14932		6.01415	0.516027			7.08513	-2.26862		-0.294428	1.43808		2.65975	-4.57748
	4.04452	3.00896		-0.057028	6.42634		5.80373	0.534392			9.93102	3.30624		2.99064	0.970807		1.36535	-4.68337
	3.98986	2.84222		3.26049	4.97051		6.00667	0.594657			8.9911	2.05604		0.127785	1.35231		1.66881	-5.09346
	4.18702	2.53126		0.349387	5.18578		5.84456	-0.05854			8.68521	2.12088		-0.0977226	2.42964		2.46101	-4.49662
	4.18089	2.46355		-0.820296	6.09786		5.67612	0.28045			8.68055	2.94108		-0.531652	0.750593		0.525918	-3.37052
	3.98042	3.59832		0.949085	4.95589		5.46091	0.621123			10.499	2.42048		-1.05593	2.65002		2.6563	-5.09869
	3.80025	2.65801		0.38258	4.63294		-0.829301	-3.85663			8.54481	2.26172		-1.4742	3.23339		1.42543	-3.98474
	3.89212	2.70436		1.85861	4.61795		6.04152	-0.123936			8.40983	2.83698		0.15341	0.889981		1.67426	-4.25606
	3.34042	2.99014		0.112566	2.00985		4.85378	-0.152457			8.45078	2.51977		1.37161	1.14318		1.71447	-4.88817
	4.05376	4.89206		1.5207	5.3826		5.71817	0.486477			10.5726	2.22448		-1.47005	1.91034		1.98142	-4.38161
	3.90684	4.02019		2.44059	5.85455		2.69204	-2.43481			8.37766	2.57958		-0.10264	1.34397		1.17214	-3.27039
	3.93347	4.13962		2.74145	3.90408		5.93549	0.269733			9.71783	3.53605		0.572713	0.404696		1.32647	-4.91262
	3.68743	3.29831		1.11583	5.19672		5.88068	0.439116			10.4008	2.53402		0.240716	2.6661		0.826756	-3.46829
	3.72802	4.11608		0.860449	4.98193		5.79429	0.405712			9.99643	3.47314		0.634185	0.486708		1.01607	-4.79045
	4.02107	4.6025		0.497469	5.73532		1.0818	-2.6124			8.8471	3.32251		-0.44712	1.39234		1.51957	-3.73611
	2.86847	4.60661		5.15893	3.48034		5.42798	0.0134658			10.2873	2.96905		1.34533	1.46279		1.37752	-4.3164
	4.03844	2.46225		-0.611376	3.76345		3.49717	-1.23043			9.77213	2.00299		-1.36624	3.70961		2.42625	-4.39465
	3.87836	4.64699		2.68339	4.60018		5.33043	-0.313159			10.0911	2.69583		1.07806	0.248689		1.3433	-4.14649
	9.34248	4.32183		1.4737	4.62049		5.82321	-0.14645			8.94586	2.70782		-1.7624	3.55451		1.84712	-4.86859
	9.38728	3.85541		1.8136	6.19857		5.78726	0.536247			9.78134	2.98404		-0.921995	2.29192		0.797525	-4.64529
	9.20474	3.92561		4.88572	3.059		3.81568	-0.82705			10.5273	2.42463		-0.897717	3.58096		2.48486	-4.99196
	3.82463	4.23639		-0.582693	3.53796		5.47713	0.261839			9.72305	1.79686		1.30042	1.90163		2.48401	-4.86857
	3.50859	4.4269		0.775133	4.52164		3.96043	-0.838229			8.79715	2.22463		-0.213529	2.38459		2.36398	-4.57918
	3.60811	5.02679		5.69406	4.14054		5.62409	0.400841			10.1988	3.0361		0.745482	0.0811292		0.892679	-3.24977
	3.74377	4.31639		3.15457	4.50773		6.00931	0.597518			9.52138	2.09647		-1.31311	3.81566		2.2274	-5.34857
	9.46156	4.56572		-1.47492	3.57263		5.20472	0.134471			9.55575	1.96035		-0.00835821	1.15119		2.70668	-4.69328
	7.68321	-3.56544		0.372611	5.44793		5.49946	0.017953			8.37645	3.24915		1.23949	0.0969357		2.38576	-4.66692
	7.37438	-3.75944		2.0268	4.47553		5.72682	0.504529			8.93651	2.01178		-0.749257	1.44158		1.12585	-4.80089
	7.46545	-3.71528		1.21814	5.59137		5.17607	0.17266			8.11054	2.21578		1.52943	2.27099		1.34733	-3.98053
	7.78293	-3.60689		6.39488	3.25613		5.72598	-0.941081			8.1472	2.50304		-3.2578	3.11339		1.741	-4.84211
	7.2177	-3.84985		1.871	4.72468		5.31363	-0.700606			9.02601	1.93438		-2.2776	3.61693		1.48492	-3.89424
	7.6059	-3.9776		6.42135	3.68082		5.96664	-0.381642			8.80769	2.2704		-3.05405	4.14124		1.38301	-5.71253
	7.12274	-3.98906		1.15759	4.89041		5.54372	0.335844			9.2533	3.4021		-2.95638	2.36229		1.13225	-4.26961
	7.42083	-3.71793		0.987659	4.95727		4.86604	-1.12146			10.0503	2.30414		1.21155	1.90198		2.42198	-4.54556
	7.78428	-3.69711		4.97919	4.12903		5.20727	0.407471			9.07147	3.26871		-1.73459	3.109		1.63231	-3.94773
	7.9052	-3.74027		1.2429	5.57478		4.41504	-0.570049			9.5265	2.53351		2.1783	-2.58991		0.133637	-4.47485
	7.5312	-3.93155		2.13478	4.5351		6.09274	0.408023			7.77796	4.26856		-0.661117	1.34059		2.22259	-4.69828
	7.56022	-3.67176		4.28174	4.75317		5.67397	0.339923			8.54985	2.08069		2.17544	0.0733912		0.814349	-3.08121
	7.40677	-3.78521		-0.893581	2.55603		5.24451	-0.676622			9.90306	2.10457		-3.34304	2.70166		-0.623642	-2.57278
	7.34894	-3.9456		6.99982	3.6593		5.56576	0.495457			8.86748	2.11693		0.404344	0.872471		-0.0917853	-3.94991
	7.50208	-3.67661		1.62594	6.23981		5.36055	0.229188			10.4321	1.98781		-0.218215	0.529638		2.56027	-4.70738
	7.33975	-3.72996		0.470574	5.22313		6.07028	-1.09153			9.10947	1.98725		0.18297	1.44925		2.4583	-4.89465
	7.47091	-3.68723		-0.212115	4.45558		4.35697	-0.520506			10.059	3.31847		0.515915	1.04687		1.8424	-5.02346
	7.52673	-3.6961		3.76713	4.81345		5.78994	-0.0128343			10.5304	2.7777		0.979551	0.638445		0.849894	-3.69282
	7.87094	-3.71101		0.604824	5.37212		5.57806	0.198236			10.2213	3.35		1.9416	-0.361481		0.695047	-3.89908
	7.44317	-3.65694		3.8685	5.54206		4.71503	-0.26341			9.33095	2.01191		-2.14006	3.78254		1.26233	-4.52658
	7.45534	-3.649		0.849432	5.91775		5.25681	-1.08601			8.79188	2.04018		-1.00722	1.91685		2.29599	-4.54829
	7.29012	-3.85761		1.04902	4.9475		6.09767	0.571886			8.20207	3.67249		1.60164	2.10524		1.25768	-4.29353
	7.47516	-3.74315		0.844204	5.84782		5.42125	0.522174			8.48814	2.57353		-0.501914	1.96131		2.11068	-5.06577
	7.24853	-3.755		0.11486	4.67054		5.90033	0.084136			9.05235	1.85685		-3.7519	4.99837		1.45378	-4.04027
	7.38636	-3.70603		2.31746	5.29695		5.98149	-0.21042			8.83256	2.62945		-1.4974	1.99079		1.61751	-4.47665
	7.56616	-3.92039		-0.544615	1.55248		4.97297	-0.761532			8.7138	2.1791		-3.27514	3.86354		1.45005	-4.61572
	7.29461	-3.8202		4.60137	3.49549		6.08556	-1.29165			9.76269	2.38772		-0.799758	0.993604		2.19938	-5.07048
	7.66935	-3.68735		5.61293	5.00166		5.96277	0.132186			10.4978	2.41414		-0.25958	1.27542		2.56543	-4.56345
	7.38036	-3.77687		-0.825601	4.78343		4.85459	0.27569			10.0767	3.01362		-3.22677	2.92894		2.41186	-4.69839
	7.28267	-3.84098		3.13465	4.7431		5.96072	-0.116235			10.0242	2.42008		1.36053	0.798568		2.4069	-4.96006
	7.16939	-3.91582		2.20455	4.52526		5.60565	0.230667			10.5991	2.46959		-0.089499	1.85919		1.82852	-4.2379
	7.59157	-3.97292		0.395273	2.99802		5.03109	-0.0888331			9.7328	1.91026		1.58244	-0.473805		1.68715	-4.56029
	7.40531	-3.73654		1.64819	4.08437		5.34281	0.529035			8.43588	3.15039		1.37472	-0.34226		1.82583	-4.67991
	7.42263	-3.77568		4.24227	4.98229		5.72187	0.531502			9.49408	2.53516		-1.57444	2.61431		1.38438	-3.45364
	7.5732	-4.10023		3.51099	5.1109		5.37874	0.327473			9.0878	2.89647		-0.675312	0.842395		2.20041	-5.36636
	7.25043	-3.92875		0.680791	5.83324		6.03232	-0.20861			10.2971	3.06497		-2.25099	2.61058		1.91736	-5.1682
	7.24826	-3.8372		6.4606	2.59396		5.02659	-0.00739207			9.83642	2.06093		-1.18314	2.84449		2.4383	-5.45081
	7.58867	-3.69105		0.94324	4.95911		5.36232	0.30957			9.1284	2.6556		-0.900042	3.16241		0.937588	-3.82281
	7.52794	-3.77153		0.357773	5.34843		5.93745	-0.311672			10.1268	2.98769		0.0127186	0.55722		2.52412	-4.30928
	7.64784	-3.95683		0.20312	4.56746		4.39902	-1.32434			9.22592	2.82975		-0.428289	1.75418		1.61858	-3.65982
	7.20036	-3.9185		3.02801	4.98978		5.77506	0.351732			10.37	2.44574		-0.0862393	1.14116		2.6418	-4.87761
	7.39323	-3.72925		2.21328	5.19598		5.7172	-0.167757			8.91368	2.67618		-2.74348	2.41815		1.89411	-5.21345
	7.56865	-4.0314		1.60176	6.14126		5.75935	0.552104			10.2813	2.83758		-0.148343	1.40858		0.937587	-4.49121
	7.76569	-3.65551		-0.221438	4.05378		3.57441	-1.22097			9.36965	2.39208		0.633016	0.0187966		2.34466	-4.7156
	7.05308	-4.07681		0.0568487	4.91343		5.523	-0.132802			9.08318	1.92906		-0.881108	0.521374		1.64412	-5.08693
	7.61387	-3.63634		-0.512178	4.61558		5.49544	-0.783543			10.127	2.63672		-0.844007	0.962014		2.16077	-4.27087
	7.3294	-3.75096		2.41016	5.96424		5.83414	0.406003			9.5555	2.15079		-0.321861	2.17277		2.19536	-4.2744
	7.78258	-3.60792		2.54763	4.65417		5.93719	0.214998			9.95852	2.51772		-0.138087	2.83669		2.65466	-5.24709
	7.78271	-3.84945		1.07572	4.43945		4.71607	-1.18675			9.32112	2.51612		2.39702	0.981363		0.46025	-4.06361
	7.91224	-3.73472		-0.338414	6.09945		5.92624	0.470496			9.57983	2.08069		-0.831723	2.73208		1.83778	-4.20692
	7.56749	-3.59504		5.90155	3.84174		5.66679	0.341073			9.41938	2.03023		0.370724	0.262127		1.44857	-4.11902
	7.34399	-3.68356		4.59357	3.3377		5.95024	-0.0406816			8.36358	2.33826		0.981954	1.5049		1.83429	-4.14656
	7.19794	-3.85076		1.19305	3.91837		5.87522	0.511916			9.73834	2.52528		-1.33846	0.89078		2.27563	-4.59825
	7.68789	-3.56029		-1.3555	5.52942		5.90787	0.0477767			10.2522	2.93993		-1.82684	1.54975		1.40662	-4.79564
	7.33651	-3.66909		5.6234	4.50322		4.33441	-0.732716			10.2495	2.32002		-1.65766	3.1419		1.96876	-4.23463
	7.37579	-3.73562		5.40285	5.03092		4.6024	-0.305962			8.17419	2.16853		-2.14138	3.55614		2.24061	-4.37679
	7.90886	-4.23497		2.7816	6.01952		5.18362	-0.549543			10.3629	2.12514		-0.839805	2.33264		2.45398	-4.48067
	7.58419	-3.59181		1.09176	5.93966		4.80329	-0.226355			9.26919	1.96638		-3.3649	-1.31546		2.42359	-4.77148
	7.61502	-3.59485		-0.938212	5.47468		5.67742	-1.04284			8.01928	2.521		-0.181616	2.40232		1.99154	-4.34928
	7.35459	-3.71925		-0.0659113	5.8253		4.66548	-0.347424			9.48913	3.77522		0.0591331	0.153721		1.68713	-4.75392
	7.84493	-3.65532		0.231991	5.68627		5.64829	0.573328			10.2073	3.07635		-3.1213	3.84866		2.85792	-5.02596
	7.45686	-3.69095		-1.39065	4.45399		6.01889	0.715174			9.68449	2.22606		-0.572749	1.59475		0.648365	-3.99233
	7.64876	-3.60768		-2.03724	1.491		5.20842	-0.806704			8.42722	2.42083		-2.49376	1.37323		-0.751443	-2.39952
	7.65228	-3.56756		-0.818717	5.1329		5.40844	-0.690823			9.35068	3.07569		-1.65232	1.89882		-0.506411	-2.39827
	7.41512	-3.82581		3.41627	4.5001		5.54425	0.363535			10.3125	2.15354		-0.274198	2.29149		1.23874	-4.06005
	7.46769	-3.72604		2.32535	4.83307		5.91014	0.638195			9.9027	3.46682		0.183298	1.39092		-0.0230763	-3.17789
	7.32646	-3.76896		5.45318	4.63168		5.79185	0.231549			9.68603	2.39284		1.3976	0.100555		0.268849	-3.34977
	7.38193	-3.75851		0.108855	5.52184		4.80018	-0.0256986			9.70221	2.34637		-3.01845	3.98167		1.15615	-3.39533
	7.54618	-3.65145		2.95212	4.95741		5.51722	0.321376			10.2559	2.39088		0.475333	0.226127		1.76728	-4.08721
	7.76044	-3.79389		-1.16306	2.5014		5.54093	-0.378134			9.28677	2.91199		-2.49796	2.22691		1.54687	-4.03728
	7.21738	-3.77339		1.55502	2.71221		5.46728	0.441693			8.94717	2.94971		-0.758714	3.02911		1.83914	-4.08318
	7.43792	-3.70465		3.03978	4.83981		6.06919	0.630358			10.4513	2.42589		1.66503	0.138142		0.873179	-3.68793
	7.32327	-3.75381		0.983943	3.12048		5.83424	0.50229			9.93855	3.42014		3.16435	0.465496		0.158095	-3.11212
	7.65929	-3.60123		0.0610639	4.23331		5.28547	-0.270881			9.22455	3.25183		0.239892	0.880524		-0.315259	-2.75626
	7.81439	-3.67585		4.8876	5.45697		5.49825	-0.230012			9.08439	2.7459		1.60339	-0.0250746		2.02256	-4.24551
	7.57638	-3.63332		1.93064	4.56841		5.13743	-0.580938			9.46664	2.2584		-2.23261	1.23367		1.62562	-4.53636
	7.09806	-4.01484		2.95637	5.94884		5.84655	0.509571			9.40212	3.21423		-1.12102	2.11828		2.19117	-4.44054
	7.64199	-3.58904		3.94994	4.64793		5.69576	0.598683			8.99543	1.92398		-1.28549	1.93507		1.05625	-3.12743
	7.79264	-3.56365		1.78649	4.70769		5.26749	-0.0872843			8.77721	2.15646		-0.556691	1.96185		0.636353	-4.14901
	7.77943	-3.5633		-1.30748	5.17493		6.01249	0.436181			9.01798	2.25815		0.214486	2.25461		1.34482	-4.0322
	7.47283	-3.66395		1.79199	3.51026		6.14459	-0.512194			9.77612	1.97721		-1.90929	2.27637		0.817457	-4.51727
	7.63652	-3.58925		3.56233	4.09765		5.68362	0.396588			9.63948	3.40974		1.28291	1.04458		2.19664	-4.5442
	7.79127	-3.6862		4.97656	3.64678		5.85312	0.298677			9.32092	2.84248		-1.77782	1.50385		1.02701	-4.51603
	7.27233	-3.83746		0.0156896	5.07656		5.36085	0.509699			8.86876	2.44844		0.333228	0.483478		0.865798	-3.63676
	7.42523	-3.79735		1.75754	5.45788		5.76766	-0.266152			8.91274	1.90852		-0.685161	2.03263		0.839223	-2.93793
	7.82851	-3.9255		5.31197	4.54736		5.01149	-0.827585			9.08709	2.88684		-0.0878029	2.31163		2.29509	-5.41202
	7.65318	-3.60794		5.07105	4.8612		5.56913	-0.450823			9.41805	1.95782		-0.915473	1.59624		0.970562	-3.83206
	7.72405	-3.59962		1.28611	3.64374		5.47889	0.292217			8.20261	2.14791		0.60219	1.0135		2.72302	-4.66442
	7.02149	-3.93751		3.76886	3.34795		5.88039	0.0510292			9.95448	3.48353		1.11997	3.24784		0.644106	-3.00592
	7.57539	-3.62744		-0.000615813	4.23364		5.84708	0.397465			9.03229	2.99978		-0.921996	2.66891		1.05376	-3.80081
	7.40828	-3.74026		2.62851	4.75003		4.99847	-1.31953			9.46564	3.00948		0.376733	2.11507		2.4881	-4.96179
	7.76536	-3.65125		3.50583	5.16973		4.48299	-0.860224			9.44714	2.72733		2.79219	0.230214		1.874	-4.36777
	7.80273	-3.69756		-1.65545	0.946731		3.04412	-2.79524			9.83556	2.0763		-0.368037	1.17669		1.22918	-4.45282
	7.72414	-3.62413		-0.0221219	6.30701		4.85063	-1.08422			9.4958	1.96628		-2.81162	1.75013		1.51387	-4.60308
	6.73186	-4.36919		-0.595715	5.77799		4.61299	-1.20337			9.89069	1.93432		-1.45302	2.64736		2.09676	-4.52083
	7.71062	-3.56336		2.31833	6.13864		5.51986	0.481691			8.50351	2.6713		1.77491	0.636262		0.624715	-3.84936
	7.22066	-3.83994		-2.45669	-0.0846229		5.96226	0.419157			8.48554	2.11979		-1.70617	0.130402		1.25041	-4.01474
	7.79974	-3.64466		-0.992199	4.72557		5.21058	-1.14283			9.03235	3.23572		-1.19511	2.04981		2.40874	-5.58419
	7.55796	-3.65938		-0.0154993	3.24973		5.68357	-0.0795326			10.3357	2.7882		-2.90067	3.73439		-0.0280001	-3.26171
	7.72235	-3.6209		4.90251	3.86998		4.82627	0.305989			9.58817	1.94407		-0.00817413	0.653849		-0.45267	-2.70788
	7.82914	-3.80792		0.284261	6.14266		5.21543	-0.596735			8.1538	3.81748		0.691347	1.10059		0.211303	-3.28991
	7.36514	-3.89232		5.33256	3.96232		5.81359	0.0437249			9.4795	2.6087		0.663379	0.414712		2.06933	-4.40031
	7.814	-3.57046		4.14117	4.92847		3.47573	-1.54363			9.69975	3.30705		0.0620811	2.1565		2.17923	-5.41683
	7.88413	-3.56285		0.498556	5.06879		5.28433	-1.03189			9.31666	2.03513		-0.430612	1.16584		0.496218	-3.723
	7.83358	-3.59321		-0.145721	4.80435		5.47556	0.0908432			10.5378	2.41442		-0.949181	1.89684		2.9252	-5.24642
	7.80382	-3.56248		5.70631	4.48678		4.86571	-0.862095			9.79182	3.48538		-3.39923	3.8008		1.52577	-4.53397
	7.85805	-3.53037		0.439487	4.32213		5.91594	0.466374			9.80579	2.21693		-0.475614	1.24928		2.28151	-4.3969
	7.78324	-3.52912		7.02712	2.60476		5.62977	0.628043			9.91228	2.06935		-0.423394	3.39028		0.316435	-4.36458
	7.8327	-3.63802		1.35945	5.38349		3.30346	-3.09826			10.2172	3.20849		-1.24201	1.23125		2.13312	-5.10522
	7.8174	-3.76505		3.62439	3.62764		0.854125	-4.34352			10.2215	3.44097		1.86923	0.456919		1.90744	-4.23115
	7.73612	-3.65375		0.411419	3.23173		5.88274	0.0303681			10.0721	3.18693		-1.79686	2.53562		0.659083	-3.94998
[truncated: 63,984 more rows]

## Sheet: Figure 4c
					Classification accuracy
				LUNG
	'Genomap+genoNet'	'ACTINN'	'Vec2image'	'Random map'	'Random forest'	'SVM'	'AdaBoost'	'LPBoost'	'TotalBoost'	'SingleR'	'Cell-ID(c)'	'Cell-ID(g)'
	0.885658	0.827274	0.815386	0.8367	0.640535	0.639834	0.182684	0.182684	0.182684	0.807027	0.747925	0.755992
				ESOPHAGUS
	'Genomap+genoNet'	'ACTINN'	'Vec2image'	'Random map'	'Random forest'	'SVM'	'AdaBoost'	'LPBoost'	'TotalBoost'	'SingleR'	'Cell-ID(c)'	'Cell-ID(g)'
	0.96289	0.934911	0.941327	0.9239	0.822247	0.691567	0.573849	0.573849	0.573849	0.865454	0.89585	0.873602
				SPLEEN
	'Genomap+genoNet'	'ACTINN'	'Vec2image'	'Random map'	'Random forest'	'SVM'	'AdaBoost'	'LPBoost'	'TotalBoost'	'SingleR'	'Cell-ID(c)'	'Cell-ID(g)'
	0.852693	0.780934	0.772563	0.8092	0.602454	0.549441	0.196421	0.196421	0.196421	0.718348	0.669932	0.69292

## Sheet: Figure 5a
	UMAP-raw			UMAP-training			UMAP-testing
	x-axis	y-axis		x-axis	y-axis		x-axis	y-axis
	-6.77956	2.1276		-1.30141	-2.68255		2.3069	-5.29337
	-4.74947	3.06684		-1.19181	-2.68042		2.81969	-3.10823
	-9.47406	1.38604		-3.28911	-4.62134		2.44654	-5.37748
	-8.78633	2.71051		-3.13645	-4.44772		2.33726	-5.08475
	-7.74151	0.102651		-3.38946	-4.83173		2.90702	-5.03446
	-6.73745	1.86671		-4.26975	-3.91865		2.19732	-4.26739
	-6.02253	2.89159		-3.13458	-4.31915		2.5467	-5.35735
	-6.25495	0.731778		-3.16685	-4.33245		2.55778	-4.95783
	-4.45537	2.38819		2.27742	-3.26102		2.35798	-5.31358
	-7.98162	1.21783		-3.68655	-3.69296		2.92945	-5.11769
	-9.18801	-0.375756		-3.70627	-4.02741		2.94897	-5.23676
	-8.05963	2.08642		-3.47609	-4.09798		0.414114	-2.88831
	-7.60113	-1.72126		-2.85806	-4.36952		2.13886	-5.14325
	0.402727	-1.35848		-3.41063	-4.50877		2.72866	-5.36025
	-7.71099	-0.41684		-3.02174	-4.47875		1.44865	-4.41504
	-1.18589	-1.96119		-4.09546	-3.13598		2.43282	-4.61895
	-8.35265	-0.4572		-3.66836	-3.95125		2.21427	-4.28967
	-1.02852	1.1062		-3.11243	-4.22645		1.90313	-4.98309
	-6.8446	1.54131		-3.40001	-4.81967		2.76672	-5.11915
	-8.85716	2.45827		-3.85031	-4.97179		2.25686	-5.41434
	-9.16088	0.133976		-3.37419	-3.40689		0.997544	-2.29454
	-1.41988	1.32165		-3.6331	-4.51943		2.8122	-5.52066
	-8.02726	1.35329		-1.38955	-2.42844		2.79053	-5.1573
	-8.17592	1.71024		-4.05358	-4.32494		2.77714	-5.44497
	-7.18051	-0.270593		-3.92146	-3.59317		0.860506	-3.98396
	-7.12989	2.16732		-3.7654	-3.86415		3.02099	-5.13854
	-7.22177	1.80423		-3.39843	-4.76181		1.60333	-4.71198
	-5.76349	1.96669		-3.53956	-4.00305		2.77407	-5.01257
	-9.53862	-0.163547		-3.93602	-4.51362		2.27389	-5.28794
	4.82868	1.29317		-3.72746	-5.04904		2.96082	-5.05969
	4.04493	-2.28699		-4.1645	-4.53008		2.32037	-5.22104
	1.17463	-1.6388		-3.25709	-4.70907		2.71269	-5.488
	-5.48779	1.69394		-3.70832	-4.54739		2.06558	-5.17302
	-8.89396	-0.26611		-4.08459	-4.4654		2.25299	-4.37755
	2.63619	0.292258		-3.26285	-4.69021		2.07286	-5.20096
	-7.28295	3.37888		-4.39071	-4.76007		2.77976	-5.02067
	-6.39935	-0.602113		-3.43982	-4.6235		1.19244	-4.4555
	-8.82306	2.08857		-4.6741	-1.74555		2.54312	-5.24107
	-9.63236	-0.140023		-3.16814	-4.18		1.93235	-5.11551
	-8.74006	1.06215		-3.59675	-4.77154		1.71636	-4.45356
	-7.76335	0.753616		-3.6276	-4.63025		1.99533	-5.17965
	-0.691492	1.3131		-3.8097	-4.15277		2.86271	-4.96184
	-9.21532	0.566831		-4.1859	-4.76398		2.48227	-5.28139
	-7.22043	-0.272535		-4.45529	-4.6056		2.23425	-5.19152
	-4.98085	0.470398		-3.95973	-4.63578		2.27447	-4.98671
	-8.23826	2.63198		-3.60423	-4.59702		2.28755	-4.92539
	-4.11172	0.505144		-3.83618	-4.91974		2.70256	-5.25769
	-6.14628	-0.28407		-4.22435	-4.75276		2.60269	-5.33832
	-7.13249	2.21122		-4.27049	-4.6565		2.17677	-4.73592
	-7.55956	0.154936		-3.73526	-4.54931		2.09119	-5.28311
	-6.43462	-0.0161387		-3.90976	-2.44244		2.84559	-5.38165
	3.58966	-2.13049		-3.89328	-4.06286		2.75364	-5.42965
	3.07043	2.13821		-3.90501	-4.35355		2.24513	-5.016
	-5.43736	1.56701		-3.57674	-4.88979		2.73213	-5.10872
	-8.21142	1.80289		-3.71128	-4.56963		2.55504	-5.18095
	-8.99522	2.51186		-4.35209	-4.75704		2.73338	-5.26349
	-9.46043	0.487513		-4.31256	-4.59517		1.90398	-5.02142
	-8.99782	-0.933972		-3.9398	-4.84614		2.67383	-5.38086
	-4.55893	-0.224656		-4.29643	-4.71167		2.53418	-4.96181
	-4.93236	3.0781		-3.73147	-4.20306		1.3631	-4.11959
	-7.90632	2.52943		-4.15181	-4.89875		2.58551	-4.94377
	-7.25494	-0.43771		-3.66644	-4.9445		2.91537	-5.06547
	-0.319543	1.91365		-3.64945	-4.4571		2.20357	-4.85236
	-5.37886	1.6763		-3.43072	-4.72244		2.85451	-5.24617
	-6.18653	0.0490326		-3.21777	-4.6996		1.91485	-4.85592
	-7.75795	-0.559953		-3.69324	-4.61478		2.07834	-5.28171
	-0.597501	1.09365		-3.84469	-5.10809		2.08382	-4.62478
	-7.82212	2.72389		-3.84591	-4.92722		2.32488	-4.95893
	-8.30971	2.73788		-3.90334	-5.00186		2.27358	-5.27797
	-7.05411	2.40301		-4.41593	-4.67927		2.83141	-5.22908
	-9.17059	1.76786		-3.77781	-4.886		1.95288	-5.02579
	-5.13139	3.12041		-3.89454	-4.81195		2.59578	-5.24827
	-6.79517	2.0189		-3.86387	-4.80612		2.23087	-4.05531
	-8.50227	0.274736		-3.50228	-4.9043		1.93671	-4.96082
	-7.27196	2.335		-3.81549	-4.8624		2.18494	-4.99576
	4.05446	1.52053		-3.44834	-4.61311		2.86155	-5.18188
	-6.25539	1.24564		-3.41748	-4.83443		2.20276	-5.21191
	-4.57237	-0.575597		-3.59613	-4.80472		2.67803	-5.29995
	-7.24541	1.6681		-3.93725	-4.90064		2.24987	-5.10315
	-7.17492	-1.45931		-4.0097	-4.83194		1.30775	-4.45253
	-5.97841	2.48013		-4.09995	-4.97081		2.39491	-5.29293
	-6.47691	-0.614714		-3.79841	-5.06257		2.67372	-5.35889
	-9.37202	-0.085891		-3.8045	-3.915		2.87831	-5.07021
	-9.44249	0.625663		-3.98097	-4.34331		2.84859	-4.96602
	-5.37059	2.22406		-3.27302	-4.43626		2.66071	-5.35995
	-5.16462	2.33289		-3.44783	-4.63671		2.27222	-5.25828
	-6.6188	0.179348		-4.13567	-4.64768		1.8147	-4.8367
	-8.00016	3.10497		-3.99025	-4.96294		2.76153	-5.30515
	-4.7019	2.85616		-3.35265	-4.877		2.59118	-5.06192
	-7.36841	1.7648		-3.5014	-4.98995		2.58942	-5.03042
	-4.87725	0.264104		-3.34863	-4.69347		2.36357	-5.27339
	-7.38828	1.0106		-3.57054	-4.99203		2.76758	-5.312
	-6.48544	0.802287		-3.88622	-4.74421		2.27302	-4.27826
	-9.3588	1.61265		-4.16206	-4.52641		2.95926	-4.85169
	2.49845	-1.45006		-4.04773	-4.47673		2.57898	-5.13705
	-8.07936	0.1152		-3.60511	-4.46665		2.29423	-5.16483
	0.44415	-1.05509		-3.75569	-4.87418		2.21043	-5.28306
	-5.6747	2.40995		-3.48993	-5.00738		1.74575	-4.68956
	-5.42259	1.76815		-3.25043	-4.64189		2.58157	-5.46256
	-7.86225	-1.36043		-3.58032	-4.81708		2.18752	-4.81077
	-5.85401	-0.00548849		-4.13778	-4.52515		2.12016	-5.03254
	-7.88795	2.68294		-3.61959	-3.94549		2.28469	-5.08267
	-5.31774	0.05923		-3.89511	-4.16216		2.8153	-2.43085
	-5.74928	2.09908		-4.40876	-4.58843		2.22419	-5.17821
	-9.26388	0.897887		-3.69221	-4.63749		2.80538	-5.22764
	-1.0641	1.0619		-3.61068	-4.35061		2.51715	-4.58727
	-8.13042	2.01238		-3.60754	-4.44439		2.42033	-5.33661
	-6.17223	1.31066		-3.39949	-4.3116		2.16562	-3.93431
	3.15592	0.610109		-3.92892	-4.78092		2.69231	-4.89135
	-8.3941	-0.444935		-3.62815	-5.00112		2.35775	-5.21342
	-8.50643	2.28491		-3.96647	-5.07468		2.64352	-5.15569
	-8.04791	1.96121		-4.14948	-4.87237		2.24536	-4.38718
	-6.88619	0.60012		-3.86268	-4.89442		2.7801	-5.22217
	-6.23291	1.23994		-3.24712	-4.61785		2.34747	-4.3183
	-6.10865	0.0281449		-4.08643	-4.41622		2.17887	-5.21779
	-7.48922	-1.71746		-3.5333	-4.89929		2.87237	-5.14345
	-6.50718	-0.525688		-3.46048	-4.94085		1.00428	-4.29622
	-7.57603	-1.65455		-4.18443	-4.6889		2.68103	-5.18908
	-8.49578	0.422788		-3.82112	-4.7561		1.78365	-4.76424
	-7.23938	2.31106		-3.12172	-3.49578		2.71025	-5.2551
	-7.39539	-0.692814		-4.06286	-4.55511		2.17573	-5.19009
	-5.55051	-0.772359		-3.59039	-5.10937		2.4317	-5.0284
	-6.38212	0.0268742		-4.17864	-4.67061		-4.119	-3.45492
	-7.58436	-1.08349		-3.93128	-4.21481		2.82502	-5.1033
	-8.65729	0.706869		-4.08915	-4.60025		2.57921	-5.24636
	-6.38541	0.66617		-3.43046	-4.5039		2.91938	-5.24971
	-8.21379	-1.08646		-3.96948	-4.74128		2.78057	-5.17825
	0.988771	-1.1607		-3.99941	-4.81815		2.62332	-5.40158
	-5.52783	1.47025		-3.90485	-5.08889		2.41256	-4.90752
	-9.01634	2.22372		-3.24315	-4.39895		2.36598	-4.99506
	0.0763893	1.03024		-3.29695	-4.58867		1.92622	-5.03934
	-5.77298	2.50242		-4.92747	0.226388		2.6335	-2.00339
	1.30922	-1.41361		-3.7744	-4.9685		2.56409	-5.21
	-6.3305	-0.427027		-3.53777	-4.38953		2.07865	-5.13881
	-5.15715	2.51787		-3.88368	-4.69697		2.51857	-4.76378
	-4.88037	2.55041		-3.34033	-4.94914		2.88409	-5.1192
	-5.74063	0.641361		-3.59445	-4.83702		2.16488	-5.25938
	-1.01948	1.03709		-4.15564	-4.86676		2.06852	-5.1231
	-6.9129	0.561014		-3.31789	-4.56772		2.91666	-5.11831
	-5.6277	0.739382		-3.54208	-4.42996		2.72835	-2.59384
	0.994075	1.62286		-4.02134	-4.50517		2.64798	-5.45817
	-7.68585	-0.0551091		-4.12203	-4.7039		1.91994	-4.9562
	-8.31322	1.64083		-4.14248	1.33462		2.10774	-4.16149
	-8.74816	2.20661		-3.48081	-5.01164		2.24385	-4.91968
	-9.31007	1.3753		-3.5868	-4.02478		2.73999	-5.28613
	-7.65938	0.485298		-4.01147	-4.58526		2.77003	-5.26558
	-6.99446	-0.75183		-3.71344	-4.35317		2.45993	-4.55174
	4.37996	2.02803		-3.46495	-4.89802		3.10986	-5.0228
	0.398154	-0.390393		-3.62091	-4.44464		2.3113	-5.06155
	-6.22102	2.22889		-4.03212	-4.69965		2.78884	-4.94559
	-7.78636	-1.14904		-3.8758	-4.69915		2.03824	-4.37101
	-5.87893	1.3343		-4.29019	-4.56445		2.469	-5.4052
	-8.30342	2.56236		-3.8231	-4.67865		1.94869	-5.14461
	-6.65912	-1.50778		-3.66133	-4.83266		3.06476	-5.04642
	-8.09188	0.171022		-3.27146	-4.28371		-3.83373	-2.58036
	-6.26223	1.97952		-3.73579	-4.96131		2.80695	-5.23736
	-7.51294	-0.302971		-3.50113	-4.43454		2.08254	-5.10734
	-7.103	3.03126		-3.65165	-5.07051		2.68553	-5.22564
	-4.57486	2.71298		-3.76019	-4.08952		2.00477	-5.11033
	-0.348863	-1.26408		-3.63784	-3.59764		2.37067	-5.03861
	-5.75471	1.53311		-3.46774	-4.62988		2.49335	-5.13072
	-8.21025	0.512187		-3.70662	-4.95503		1.74597	-4.73307
	-9.64115	0.0397127		-2.7571	-4.00827		-3.86892	-4.32288
	-6.97641	1.5646		-3.80187	-4.80879		2.66773	-5.16877
	-5.57137	1.78444		-4.16409	-4.70061		2.3256	-4.5726
	-6.64969	1.91608		-3.04764	-4.28151		2.92042	-5.37323
	-0.704091	1.59563		-3.77431	-5.0891		2.37947	-5.07972
	-8.51567	0.675054		-4.25384	-4.60858		2.34495	-5.05683
	3.45241	0.976096		-4.13322	-4.8797		2.18625	-5.25358
	-4.38396	2.7678		-3.42022	-4.9187		1.49854	-4.12188
	-7.48818	-0.921756		-4.0146	-4.81176		2.57818	-5.0816
	-6.5578	1.24752		-4.19176	-4.67099		2.95337	-5.27225
	2.90364	0.305095		-3.34995	-4.57382		2.34598	-5.19751
	-5.46093	1.74949		-3.52072	-4.60318		2.11314	-5.18475
	-5.50342	-3.6032		-3.37788	-4.80837		2.32786	-5.04127
	-0.816494	1.34825		-3.79267	-4.08251		1.91153	-5.02559
	-8.72061	2.10651		-3.67727	-5.09696		2.19785	-5.01572
	-7.19175	2.88358		-3.96997	-4.61108		2.72107	-5.2915
	-9.43346	-0.0939885		-3.8202	-4.68041		2.83557	-5.08438
	2.02964	-1.06213		-3.57502	-4.44052		2.37202	-5.29116
	-6.60169	3.11391		-3.7185	-4.97307		2.28049	-5.33302
	-7.64659	2.91391		-4.38082	-4.49811		2.5164	-4.86348
	-7.61929	0.410806		-4.01551	-4.42911		2.76932	-5.20669
	-8.86687	1.13203		-4.31033	-4.47427		2.5037	-4.63391
	-9.0882	0.294804		-4.21297	-4.4217		2.48931	-5.28413
	-5.93041	-0.362281		-4.1228	-4.75683		2.1935	-5.25095
	-5.54948	1.4392		-4.00377	-5.00375		2.32936	-4.78602
	1.52966	0.640372		-3.97936	-4.84659		2.24896	-4.9878
	-6.91203	1.37049		-3.65413	-4.48012		2.43351	-0.0942365
	-7.56823	0.872312		-3.82755	-4.87654		2.58174	-5.10168
	-8.23385	-1.24097		-3.52232	-4.61392		1.968	-4.349
	-4.472	1.76007		-4.22913	-4.74127		1.93025	-4.33619
	-8.79675	2.35226		-3.76195	-5.1131		2.59195	-4.91919
	-5.23219	-0.992011		-3.93598	-4.40343		1.94948	-4.79645
	-7.46121	0.687046		-3.68492	-4.23444		2.13472	-4.28743
	-8.97148	0.0549841		-3.59459	-4.9467		2.25482	-5.15797
	-8.62695	1.93865		-3.63965	-4.39174		2.4504	-5.25761
	-7.40351	2.93294		-4.09032	-4.9649		2.97223	-5.46663
	-8.28581	2.78205		-3.41536	-4.28873		2.69538	-5.08038
	0.114247	-0.312972		-3.8572	-4.43134		2.90197	-5.01988
	-6.60829	-0.0137186		-3.96879	-4.95835		2.30689	-5.04062
	-6.30185	-1.91916		-3.72923	-4.34277		2.78158	-4.8967
	-9.03465	0.224823		-3.47129	-4.73252		2.56245	-4.97404
	-7.77547	-0.103096		-4.31032	-4.71602		1.8214	-4.23099
	-0.322354	1.04012		-3.86659	-4.50188		2.41009	-5.09742
	-5.45222	2.75957		-3.67201	-4.86026		2.22259	-5.29418
	-8.44285	-0.143427		-4.03874	-4.56421		2.46461	-5.22855
	-6.9207	-0.573567		-3.57188	-4.50576		2.58316	-5.40654
	-3.4526	0.66945		-4.27377	-4.6513		2.55108	-5.36781
	-8.01859	0.375744		-4.03224	-4.81291		2.39789	-4.27144
	-7.59091	0.457144		-3.76584	-4.08897		2.35192	-5.42629
	-1.30509	1.04924		-4.36561	-4.74714		2.2172	-5.23773
	-6.92647	1.44197		-4.11023	-4.86799		2.06457	-5.19228
	-3.65954	-0.236337		-4.1729	-5.00271		2.47528	-4.62476
	-7.23197	1.45432		-3.73699	-4.60277		2.59416	-5.27736
	-6.42648	1.30057		-3.71474	-5.00189		2.7332	-5.30751
	-8.52021	0.0436297		-3.44002	-4.98467		2.25089	-5.25298
	-6.14109	1.65334		-4.24329	-4.81391		2.26189	-4.19063
	-0.592603	-1.03447		-3.4664	-3.45779		2.00077	-4.84898
	-0.636898	0.28685		-3.75306	-4.44126		2.02252	-5.1054
	-7.27489	1.89247		-3.89989	-4.79504		2.47212	-5.27063
	-8.32821	1.06178		-3.5233	-4.93153		2.75544	-5.3368
	-8.60883	2.2912		-4.14847	-4.47085		2.3959	-5.34582
	-6.79295	0.396773		-3.81044	-4.55451		2.15741	-5.1561
	-8.72076	-0.993258		-3.33144	-4.03878		2.54083	-5.37941
	-8.92799	-0.545854		-3.44316	-4.2502		2.13171	-5.27517
	-6.01596	2.52403		-3.51413	-4.89919		2.44658	-5.47663
	-7.87173	0.71475		-3.6212	-4.3042		2.02624	-4.88727
	-6.16462	-1.1334		-3.79535	-4.50902		2.88162	-5.31915
	-6.9239	-0.415043		-3.62443	-5.02184		2.95525	-4.93103
	4.09013	-0.674092		-3.96635	-4.42638		2.41863	-5.25299
	-0.553182	1.31456		-4.01229	-4.88758		2.53564	-5.2775
	5.31636	1.53092		-3.57647	-4.85023		2.34942	-4.61796
	-8.95585	1.95407		-3.3893	-4.88612		2.68453	-5.42427
	-4.38824	0.135255		-3.54788	-4.86647		2.03921	-5.06667
	-7.55115	2.17675		-3.80245	-4.35605		1.69482	-4.70183
	-8.52768	1.01769		-3.55033	-4.95464		2.73514	-5.24569
	-5.29605	1.71222		-3.91097	-4.56758		1.97582	-5.17961
	-0.26946	0.542391		-3.50856	-4.48323		2.11057	-4.5039
	-4.27867	0.954661		-3.8413	-4.09012		2.56238	-5.40114
	-8.94711	2.16489		-3.8222	-4.1704		2.63822	-5.16607
	-8.76074	-0.688107		-4.04991	-4.32197		1.60504	-4.5703
	-4.75631	1.06007		-3.93913	-4.30719		1.47209	-4.43581
	-4.74404	0.76102		-3.53219	-4.63808		2.39412	-4.45611
	-6.64554	0.952456		-3.50338	-4.58414		4.43271	-2.1123
	-7.83051	3.00513		-3.58071	-4.73338		4.0156	0.0354627
	-8.83392	-0.661064		-3.48051	-4.89081		4.1178	-2.20827
	-8.91844	-0.13919		-3.42118	-4.90653		4.32295	-1.84504
	-7.52558	-1.16102		-3.71485	-4.86469		2.39617	-2.77758
	-6.91041	0.589631		-3.71998	-4.89334		3.35261	-1.87164
	-7.94994	0.522794		-4.00164	-4.82296		4.40358	-1.8251
	-7.54487	0.0665722		-3.38869	-4.80082		3.5086	-1.95646
	-5.86848	0.58403		-4.3084	-4.64005		4.04337	-1.92106
	-9.48216	0.549363		-3.90425	-4.54981		1.54547	-0.608444
	-7.29797	0.599761		-4.20885	-4.4118		2.22292	-2.84175
	-5.57544	1.88017		-3.87138	-4.66023		3.30217	-1.40202
	-5.3268	2.52651		-4.0819	-4.22568		4.346	-1.81956
	-9.10015	0.559701		-3.86667	-4.41048		2.3736	-1.91599
	-9.05768	-0.876026		-3.34658	-4.82266		4.10354	-1.76205
	-5.8558	1.63987		-3.57766	-4.77891		4.29694	-1.76638
	-7.60123	-1.29305		-3.95345	-4.85794		3.85579	-2.401
	-7.82596	-0.640067		-3.55759	-4.9709		4.15209	-2.01888
	-8.00621	2.8179		-3.57058	-5.00014		4.16862	-1.68932
	-8.50815	-0.398073		-4.09909	-4.45133		3.4771	-1.89197
	-8.38237	-0.326003		-3.49867	-4.25341		3.77277	-0.573797
	-7.16319	-2.27879		-3.64243	-4.83032		3.44773	-2.06854
	-8.41263	0.853721		-4.16086	-5.04381		4.45497	-2.06355
	-7.91835	1.91118		-3.62185	-4.90604		3.67582	-0.497501
	-3.78043	1.22454		-4.00734	-4.66177		3.17251	-2.47218
	-7.46794	0.62906		-3.98348	-4.38539		4.11943	-1.59285
	-6.74318	0.284033		-4.10407	-4.71637		4.35486	-2.19396
	-9.32491	0.483501		-3.37746	-4.76		2.89347	-1.70046
	-7.96606	-1.1404		-3.87161	-4.8368		3.62557	-2.18047
	-6.65994	0.200059		-4.11265	-4.67616		2.40993	-3.09128
	-6.10827	1.20022		-3.47367	-4.24449		3.12294	-2.4803
	-9.14685	1.80902		-4.17617	-4.80727		1.35889	-1.54023
	-7.76726	-0.590847		-3.46041	-4.61105		2.86781	-1.97622
	-7.45964	-0.0988512		-2.99709	-3.78621		3.97353	-2.39962
	-6.84114	2.15781		-3.89039	-4.91455		3.90286	-1.18691
	-8.22509	1.07569		-4.27785	-4.57718		1.94632	-2.44443
	-7.69044	-1.92492		-3.90365	-4.86711		3.51356	-2.15983
	-2.20312	-0.646058		-3.70816	-4.86876		4.29354	-2.16505
	-6.65497	0.0788049		-3.66983	-3.93651		3.02336	-1.88642
	-5.2875	0.0856358		-3.81594	-5.00029		3.43247	-2.22293
	-7.76594	1.19302		-3.78631	-4.92648		2.52715	-2.43977
	-9.49774	0.388723		-3.60965	-4.79287		2.32244	-2.75455
	-9.24912	2.34219		-4.23765	-4.61102		1.48565	-2.32936
	-6.78291	-0.816769		-4.11371	-4.72039		3.08688	-2.58199
	-7.42065	2.02121		-3.71082	-4.18378		3.7237	0.386588
	-6.61226	-0.240272		-4.31996	-4.64926		3.14487	-1.64385
	-3.70521	-3.93736		-3.9247	-4.38882		4.37904	-2.05947
	-6.67633	1.05359		-3.44281	-4.85514		2.75571	-2.20971
	3.5984	-2.41808		-4.38127	-4.64234		3.71042	-2.22743
	-4.01803	2.0125		-4.21979	-4.7413		2.90921	-2.13843
	-7.15138	-0.456215		-3.89841	-4.52332		4.15539	-1.79584
	-4.06582	1.85173		-3.26293	-4.43213		3.7779	-1.6716
	-8.01626	0.74415		-4.04322	-4.31953		4.26572	-1.67274
	-5.10483	2.85527		-3.83884	-4.41144		2.9108	-1.98083
	-5.55769	0.114074		-3.37506	-4.08374		4.37305	-2.07772
	-7.94774	2.38765		-3.3171	-4.2866		3.75704	-1.38
	-8.21166	1.28887		-4.28091	-4.7464		3.26235	-2.46449
	-8.94209	2.16738		-3.96955	-4.59755		3.28619	-1.69021
	-8.35105	1.31178		-3.89204	-4.58123		2.11558	-2.79734
	-8.51876	2.47713		-3.81715	-4.59283		3.29047	-1.47994
	-8.02813	2.55712		-3.80191	-4.62759		3.41876	-1.76611
	-5.33731	3.31998		-3.98708	-4.41846		2.56095	-2.26064
	-9.64747	0.335689		-3.65966	-4.56885		3.68336	-1.76752
	-4.58888	2.96629		-4.12916	-4.62538		2.85315	-2.66
	-8.55309	0.617346		-3.91434	-1.28487		3.55118	-2.37932
	-9.46377	0.796357		-4.04974	-4.2737		4.03954	-1.83131
	-0.980926	1.09314		-4.21688	-4.57281		4.30207	-2.27928
	3.02459	0.589068		-3.24277	-4.89362		2.38931	-2.36641
	-8.82598	-0.740624		-3.26306	-4.70806		3.66464	-1.14778
	-2.09999	-1.25513		-3.53682	-4.01429		4.01141	-0.905935
	-8.19299	-0.362495		-3.74592	-5.1582		4.06632	-1.72936
	-4.51955	1.9369		-3.99717	-4.68377		4.40383	-2.05921
	1.85539	0.557304		-3.76655	-5.10362		3.26833	-2.30732
	3.21129	2.68737		-4.11045	-4.75362		4.08989	-1.95706
	1.12867	-0.161411		-4.29667	-4.74284		3.70508	-1.6516
	-9.464	1.33503		-2.89648	-4.27189		3.72328	-2.17314
	-8.41202	0.478862		-3.40059	-3.9658		0.620504	-2.99363
	-8.1351	0.194576		-3.31643	-5.06027		3.51361	-1.75701
	-9.02048	0.147518		-4.03851	-5.01227		2.86344	-1.74831
	-4.90661	0.915042		-4.08835	-4.83775		3.03078	-2.35763
	-6.1519	-0.544464		-3.89049	-4.53908		4.48478	-2.10567
	-7.72406	1.85155		-3.83117	-3.98753		4.25065	-1.7586
	-5.38442	0.966221		-4.11019	-4.80707		2.4121	-2.9248
	3.16584	2.26078		-3.75902	-4.99771		3.08437	-1.34504
	-5.17637	1.10199		-4.05672	-4.53847		2.45523	-2.704
	-6.23759	3.0105		-3.29385	-3.86442		3.68096	-2.57541
	-6.69836	1.77729		-4.05702	-4.93217		2.65641	-2.28426
	-7.90067	2.49497		-4.43936	-4.85172		2.11157	-2.3859
	-4.25853	2.46913		-3.54953	-4.7541		1.79719	-2.32579
	-6.7692	1.96411		-3.21755	-4.96548		2.30292	-0.848672
	3.12426	-1.20114		-3.82748	-4.51523		3.28716	-1.54881
	-3.48933	-3.80533		-4.09294	-5.03879		4.26928	-1.67774
	-9.51285	0.183075		-4.0588	-4.90728		1.24997	-0.259358
	-9.21965	1.20801		-3.87024	-5.05555		3.4169	-2.31187
	2.56258	1.77139		-4.3046	-4.62768		4.36878	-1.87241
	-8.14925	-0.618085		-4.02737	-4.87025		2.27894	-2.11187
	-5.27693	2.11618		-3.95584	-4.44085		3.01728	-1.20455
	-8.3286	-0.714591		-4.41727	-4.6289		3.9204	0.0312585
	-6.1122	0.669382		-4.33345	-4.5043		3.3148	-1.7813
	-5.12389	1.75656		-4.13272	-4.26513		0.691064	-2.4686
	-0.874564	1.38266		-3.65514	-4.78218		3.8735	-0.0407507
	-7.39637	2.18459		-3.47981	-4.96527		3.47451	-2.07002
	-5.17017	2.40423		-3.58897	-4.64377		4.40956	-1.91256
	-5.32193	2.95429		-3.82656	-4.31889		4.09874	-1.52427
	-7.37884	0.0162575		-3.70033	-5.05085		4.28669	-2.26746
	-5.57175	-0.419094		-3.9072	-4.46189		3.45876	-2.17037
	-7.74365	-0.205962		-3.63816	-4.64145		3.10162	-2.327
	-8.20143	0.548667		-3.6116	-5.13443		3.25747	-1.87253
	-7.30781	0.871693		-3.3596	-4.97712		3.12517	-1.38825
	-6.09651	1.80913		-4.23001	-4.64112		3.19038	-1.75875
	-6.60464	2.89305		-3.98635	-4.93454		2.30729	-2.71563
	-5.97772	1.50465		-4.09549	-4.75124		2.99186	-1.96599
	-5.43532	0.556469		-3.47172	-4.63164		1.65251	-2.40425
	-7.91492	3.10585		-4.36027	-4.66618		3.85691	-2.20665
	-8.00703	0.54477		-4.00941	-4.696		2.62486	-2.6034
	-6.09329	2.66576		-4.22071	-4.74686		4.35119	-2.32552
	-5.08949	1.54271		-3.59531	-4.57494		1.34924	-1.9474
	-8.3087	0.282098		-3.52312	-4.94332		2.8908	-0.331332
	1.96076	-0.681551		-3.44319	-4.89236		3.80483	-1.8468
	-0.744135	0.406998		-4.10949	-4.54936		3.31837	-1.83051
	-5.71221	1.45405		-3.61541	-5.11681		3.98636	-2.22476
	3.73602	2.25451		-3.60667	-4.42785		3.19293	-1.50593
	-4.66583	2.49819		-4.14737	-4.51005		1.94821	-2.58411
	-7.52798	-0.52789		-3.87816	-5.02433		2.65198	-2.48369
	-6.92433	3.0971		-3.70313	-4.26143		4.24231	-2.19692
	-0.831931	1.53349		-3.88838	-4.56331		2.84748	-2.00298
	-5.0094	3.14308		-3.91936	-4.37699		2.62916	-2.33959
	-8.63706	1.21515		-3.57962	-4.74925		4.32428	-1.62376
	-6.17704	2.72924		-3.69541	-5.08909		3.24534	-2.2971
	-9.40651	-0.0826913		-4.18507	-4.94953		3.68418	-1.94531
	-6.48328	1.88228		-4.07241	-4.47761		3.07667	-2.45576
	-8.16359	0.457279		-3.31474	-4.33754		2.88745	-0.309311
	-7.06055	1.88314		-3.78592	-4.54095		1.10379	-2.65494
	1.54638	1.42303		-4.32598	-4.59706		3.54354	-1.44537
	-8.47823	0.444483		-4.23072	-4.60041		3.16956	-0.369436
	-0.0802121	1.26891		-3.91267	-4.35203		4.34349	-1.70605
	-7.20206	1.73332		-3.69114	-4.49832		3.90446	-2.29946
	-6.11785	1.42765		-3.36666	-4.86153		0.654761	-2.81246
	-7.83584	2.54345		-3.60339	-4.90641		4.05747	-1.73594
	-8.85317	0.408097		-3.40157	-5.20668		4.43104	-1.77589
	-4.47839	2.61668		-3.74589	-4.54887		3.66842	-0.636028
	-6.0947	1.41766		-4.00977	-4.51082		2.91542	-2.25406
	-9.41208	0.429818		-4.10865	-4.89447		2.41346	-2.7028
	-5.07734	0.298117		-3.64277	-5.04256		3.74432	-2.22529
	-6.31537	0.333718		-4.22599	-4.80118		4.44139	-1.81527
	-6.39547	-0.719105		-4.10562	-4.82486		2.05084	-2.45651
	-5.25758	0.363567		-3.71395	-4.32991		2.93706	-1.72841
	-9.58695	1.00967		-3.9386	-4.90602		1.17429	-0.905713
	-6.4291	0.723565		-3.44057	-4.69902		4.07889	0.349206
	-8.92378	0.497182		-3.65286	-4.8782		2.71308	-2.25863
	-7.03388	3.24827		-3.98064	-4.42961		4.38322	-2.07319
	-7.61919	0.2831		-3.6489	-4.97143		2.32283	-1.76302
	-4.94243	-0.034499		-3.86595	-5.03063		3.65657	-1.57448
	-8.96766	-0.177842		-4.40607	-4.7799		2.39294	-1.75763
	-8.51273	-0.0954834		-4.29673	-4.68871		3.71947	-1.55967
	-6.42544	-1.12833		-4.19572	-4.29126		3.49448	-1.61497
	-5.31373	1.11877		-4.36915	-4.55559		4.32824	-1.76798
	-7.53028	-0.0826403		-3.66085	-4.99621		2.72735	-2.4197
	-9.46638	0.681215		-3.6525	-4.98198		2.75474	0.323708
	-8.41074	2.95979		-3.38553	-4.58075		4.20428	-1.53153
	-8.5881	0.79426		-4.10436	-4.67162		2.63607	-2.72032
	2.48334	2.13713		-3.90478	-4.63271		2.18758	-2.71831
	-8.13107	0.205258		-3.96899	-4.69943		4.3873	-2.16859
	-6.08415	0.644356		-3.94223	-4.76141		1.94902	-3.08673
	-9.56776	1.42346		-3.87376	-4.40117		3.31207	-1.97136
	-8.33357	2.70557		-3.8377	-4.85968		3.69296	-1.56898
	-9.46325	1.85159		-4.15221	-4.65124		2.87363	-2.29114
	-7.92584	-0.717939		-3.33907	-4.121		0.288125	-2.7746
	-7.65129	0.266299		-3.35257	-4.22074		3.16098	-2.56325
	-7.95902	2.05764		-4.23274	-4.72747		3.83642	-1.59376
	-5.97242	-0.890656		-3.83787	-4.57345		4.30247	-2.09976
	-6.19479	1.38321		-3.65145	-5.06813		3.86412	-2.21268
	-9.19259	0.0602875		-3.17185	-3.38814		3.81922	-2.36042
	-6.94384	0.779444		-3.71955	-4.95402		1.72045	-2.52264
	-9.09432	2.17659		-3.62338	-4.27206		3.13301	-1.9024
	-7.28003	0.0252882		-4.37051	-4.5781		3.14451	-1.75305
	-7.35516	2.43108		-2.83655	-3.74854		4.00937	-1.48528
	-7.36021	2.54808		-2.87421	-3.18666		4.03404	-2.25622
	-9.29812	0.145782		-3.1303	-4.35292		3.59729	-0.26698
	-1.74562	-0.262346		-4.12799	-4.70794		2.44002	-2.63479
	-4.2352	0.964237		-3.56582	-4.36481		2.35399	-2.05778
	-7.59178	-0.723298		-2.9207	-4.29772		2.70033	-1.82697
	-6.8017	1.48293		-3.65916	-5.06126		3.75049	-2.17763
	-4.39386	1.16478		-4.22762	-4.3722		2.78763	-0.80025
	-7.46037	1.75116		-3.57825	-4.8373		3.34633	-2.12686
	-9.53542	0.611206		-3.85115	-4.48748		3.04762	-2.17089
	-7.63189	-2.50886		-3.78064	-4.41015		4.26785	-2.2785
	-1.86419	1.13962		-3.68623	-3.94181		2.65958	-0.321135
	-4.88251	1.17689		-3.83017	-4.01397		1.20896	-3.48841
	-6.87242	2.92486		-4.32396	-1.8754		4.40788	-1.55134
	-8.98667	-0.645955		-3.84057	-2.04782		3.32247	-2.54007
	-5.00841	0.826883		-3.93094	-4.46898		3.25278	-2.43135
	-4.96862	2.34872		-3.79783	-4.99418		3.41254	-1.78171
	-8.0461	0.527403		-3.41101	-4.90653		2.56099	-1.83207
	-6.33338	0.824358		-3.91787	-4.40948		3.59554	-1.69645
	-8.04168	-1.76717		-3.45651	-4.95172		3.46924	-2.06992
	-7.34305	3.12025		-3.63626	-4.68876		3.46736	-2.25501
	-4.42284	-4.21596		-4.32938	-4.53674		3.32827	-0.515232
	-6.66957	-0.107597		-3.92846	-4.71022		4.3847	-1.94376
	-6.17701	1.62358		-3.27321	-4.60135		3.89496	-1.22417
	1.77978	0.311987		-3.94868	-4.91729		2.36351	-2.76208
	3.27742	-1.86669		-3.98349	-4.65373		1.77665	-2.48009
	-5.56518	3.18623		-3.52116	-4.75354		3.38817	-1.44464
	-3.98065	2.17701		-3.51824	-4.75048		3.80202	-1.70473
	-6.40467	0.740899		-4.14654	-4.47602		2.08532	-2.59433
	-4.69534	2.83573		-3.64854	-4.88253		3.89462	-1.46487
	-6.13397	2.13463		-3.81686	-5.03133		1.9981	-2.74533
	0.487239	-1.21329		-4.33543	-4.77499		1.30171	-1.41579
	-6.53283	2.86104		-4.08695	-4.86532		2.64073	-0.419961
	-8.00086	-0.644373		-3.26848	-4.62491		2.85722	-0.802546
	-7.29735	0.476111		-4.30627	-4.90706		3.60072	-1.87355
	-9.14204	1.66536		-3.72039	-4.33221		3.99622	0.0356237
	-8.7602	1.33716		-3.71113	-4.88481		4.25945	-1.62194
	-8.1521	2.21297		-3.38443	-4.24204		3.77756	-1.95208
	-6.93566	2.46027		-4.19671	-4.24136		2.91141	-2.27958
	-6.59038	1.59478		-3.68079	-4.99429		3.46768	-2.07878
	-7.37764	-1.94328		-3.50067	-4.58576		3.56677	-1.51805
	-5.16726	-3.52337		-3.49692	-4.69462		3.50955	-1.21548
	-6.58326	0.761275		-4.02476	-4.90481		2.43533	-2.7793
	-7.77	2.55448		-3.80256	-4.79053		2.42221	-2.81249
	-8.25096	1.11338		-4.13221	-4.79654		3.78178	-1.60807
	-6.93286	2.86846		-3.50292	-4.53148		2.95615	-1.66849
	-5.93299	0.156721		-3.68364	-5.13018		3.60107	-0.56234
	-9.50032	0.593157		-3.61839	-4.02956		3.10538	-1.71375
	-5.19818	1.55519		-4.05843	-4.87816		3.16642	-2.37463
	-6.71722	-0.971258		-4.02801	-4.5568		3.71904	-2.31597
	-7.35057	1.33648		-3.82235	-4.24735		3.01262	-1.90829
	-6.53389	0.894797		-3.79164	-4.88738		2.84298	-0.671859
	3.56453	2.82558		-3.39341	-4.53935		2.13957	-2.45688
	-7.50385	0.533851		-3.71884	-5.1005		3.24477	-2.13132
	-9.49238	1.6005		-3.89645	-4.5764		2.68743	-2.31253
	-6.59865	-1.29131		-4.27719	-4.7161		3.63917	-1.80623
	2.00119	-0.79682		-3.34776	-4.8419		4.24726	-1.54121
	-3.99789	-0.635919		-3.91954	-4.5193		4.40722	-1.86436
	-6.7583	0.579238		-3.76614	-4.58037		2.33435	-2.35973
	-6.96649	-0.151714		-3.89259	-4.38654		1.20872	-1.12983
	-5.53473	-3.16895		-3.89969	-4.25554		3.90837	-1.86079
	-2.88268	2.20691		-3.75238	-4.4915		3.82718	-2.40543
	-8.83821	-0.934218		-4.15608	-4.75061		1.56172	-1.70619
	0.688625	-0.282278		-3.79586	-3.66064		3.30329	-2.20302
	-4.0382	0.43803		-4.19304	-4.40096		3.47536	-1.69822
	-2.21998	-0.936002		-3.53195	-4.47573		3.24618	-1.60327
	-4.58902	-0.690503		-4.06143	-4.31617		2.72286	-2.48097
	-9.17145	0.967918		-3.68175	-4.97395		4.36135	-2.08466
	-6.86134	2.43241		-3.9939	-4.97857		3.75707	-2.1901
	-7.62589	2.30176		-3.73727	-4.53015		4.32026	-1.65426
	1.64282	0.0119803		-3.79351	-4.51371		4.0617	-1.52829
	-8.41446	-0.377888		-4.23864	-4.7195		3.19305	-2.46999
	-6.94905	0.423277		-3.64829	-3.85057		4.15449	-1.94893
	-4.26966	0.522278		-4.11268	-4.76951		3.08545	-1.75603
	-4.92363	0.606574		-4.30685	-4.66939		3.36	-1.66312
	-8.78304	0.266193		-3.83147	-4.7494		2.93206	-2.67066
	-7.85422	1.28999		-4.11045	-4.50002		3.09002	-1.75343
	-6.62636	-0.194505		-3.62413	-5.00436		3.55227	-1.8484
	-8.62713	0.125865		-4.27141	-4.7236		3.64517	-2.15108
	-7.92606	-1.47374		-3.44246	-4.70844		3.08149	-1.93389
	-6.19314	2.64071		-3.63418	-4.48479		3.51192	-1.95824
	-8.56667	0.103105		-3.80773	-4.27248		2.98556	-2.36125
	-7.4664	3.10998		-3.58742	-4.13614		3.69245	-1.54833
	-9.0423	1.5429		-3.90864	-4.51506		2.55271	-2.80024
	1.98653	-1.61918		-3.94732	-4.63514		1.54779	-2.49847
	-5.63988	-2.56724		-3.88757	-4.98202		3.42324	-0.537726
	-8.11888	2.62996		-4.152	-4.5328		4.41268	-1.63776
	-7.28312	0.934304		-4.16823	-4.90794		3.63797	-2.17746
	-8.15267	2.48726		-3.68482	0.396947		4.31194	-1.70152
	-5.35222	1.77523		-4.35679	-4.65948		3.59418	-2.29374
	1.11172	-0.588772		-3.73328	-4.5761		3.80082	-1.78692
	-7.89396	-1.53985		-3.69609	-4.85743		3.8036	-1.7198
	-0.0330417	1.31044		-4.16399	-4.81347		3.24264	-1.37236
	-6.74986	1.52937		-3.46962	-4.06327		1.47246	-1.61681
	-6.14476	-0.579344		-3.99263	-4.55428		4.12574	-2.10326
	-8.90226	0.749411		-4.04615	-4.77172		3.53614	-1.16865
	-7.42638	2.64457		-3.9955	-4.34272		2.81104	-1.62791
	-5.44538	0.265745		-4.33585	-4.58946		2.92437	-2.07896
	-8.50738	2.48213		-3.73344	-4.44163		4.03388	-1.99938
	-6.02711	1.19738		-3.7959	-5.00864		3.20376	-1.5476
	-5.66609	0.328939		-3.79414	-4.60905		2.46121	-2.83986
	-6.14417	0.531723		-3.5547	-4.5128		2.82597	-2.64439
	3.76531	-0.96047		-3.42205	-4.78324		4.45545	-1.62528
	-8.65668	1.21713		-3.38356	-4.80744		2.9869	-2.24815
	4.82614	2.34585		-4.20112	-4.45465		2.21258	-0.48051
	-8.11495	0.65396		-4.18628	-4.57784		4.32386	-1.59145
	2.77976	-1.26288		-3.70385	-4.3108		3.42135	-1.7248
	-2.1891	-2.58054		-3.73504	-5.06204		3.71861	-1.79659
	3.03776	0.193658		-3.63949	-4.90829		4.15225	-1.73907
	-6.22941	-0.0742006		-3.85407	-4.20558		4.36198	-1.83515
	-7.00051	0.617371		-3.77451	-4.02411		3.1324	-2.32474
	-6.3811	0.354618		-3.51498	-4.54165		4.41313	-2.17351
	-8.617	-0.447482		-4.09555	-4.68356		2.54472	-2.74567
	-6.6356	3.05089		-3.86835	-4.74949		3.68143	-2.27722
	-0.64963	-1.20922		-3.86153	-4.29596		3.48378	-1.98202
	-4.94248	2.17363		-3.71601	-4.28441		1.55954	-2.44769
	0.0340555	-0.0296357		-3.48031	-4.69677		3.09245	-2.36249
	-9.29444	1.1425		-4.02215	-4.70461		2.23916	-2.61218
	4.76717	0.442029		-3.53583	-4.7751		4.01378	-1.8561
	-9.53983	0.80053		-3.76148	-4.50865		3.55074	-2.40352
	-4.43799	0.0388491		-3.82268	-4.28053		4.32631	-1.68921
	-7.1619	-0.314052		-3.621	-4.07498		2.66762	-2.68562
	-8.05943	-1.01965		-3.71476	-4.99658		2.41713	-2.76582
	-4.41934	2.83505		-3.62329	-4.96527		3.64914	-2.5103
	-6.26008	0.969957		-3.96997	-4.79377		4.28459	-1.90475
	-5.45137	-0.316901		-3.15671	-4.64928		3.25777	-2.02726
	-7.91736	2.70776		-3.2375	-4.73468		3.45884	-1.98649
	-8.44904	1.69283		-3.63218	-4.88456		4.34312	-2.1228
	-9.36253	1.42617		-3.89343	-5.07003		3.72732	-1.57197
	-1.81455	1.74093		-4.07241	-4.6798		3.35705	-1.7711
	0.650801	1.552		-3.14918	-3.57913		4.07078	-1.91768
	-8.50108	0.271829		-3.74724	-5.02217		1.03965	-2.69302
	-9.22613	1.30936		-3.90002	-4.96183		2.61283	-2.53021
	-9.42225	1.8654		-3.58312	-4.88568		1.91881	-1.14287
	-8.85735	2.33149		-3.58333	-4.67469		1.00566	-1.94529
	-8.57394	-0.405627		-2.94488	-3.51574		3.53045	-2.03852
	-7.36857	-1.53515		-3.56576	-5.16833		3.56767	-2.14142
	-9.20686	0.745486		-4.19261	-4.72852		2.68279	-2.16531
	-5.49272	2.23566		-3.77595	-4.92706		3.63155	-0.359178
	-7.11674	1.05347		-3.57677	-4.39304		4.18835	-2.10794
	3.12452	-0.776496		-3.35598	-4.93186		4.29607	-2.18062
	-6.54529	2.94874		-3.71147	-4.82969		4.10721	-2.2048
	-6.88524	1.30635		-3.64974	-4.56011		3.35862	-2.51222
	3.90815	3.14664		-3.36474	-4.78332		4.06411	-1.84
	-9.55096	-0.241442		-3.30845	-2.9575		3.78594	-1.41474
	-7.41922	-1.34		-3.40388	-4.96171		2.17813	-0.629604
	-9.74341	-0.0100013		-3.39133	-4.92599		2.66574	-2.28935
	3.28353	-2.34736		-3.78566	-4.75721		3.8947	-1.68239
	-8.33831	2.49238		-3.71353	-3.80734		2.98904	-2.02293
	-5.70927	0.578582		-3.50163	-4.996		1.66902	-1.31178
	-4.89929	2.50915		-3.89036	-4.50249		2.76926	-2.17372
	-5.32948	0.00376963		-5.71677	-0.415144		1.58566	-2.49969
	-7.627	-0.794868		-4.89653	-0.913717		4.29854	-1.82876
	-6.47466	2.37864		-5.4866	-0.450643		3.73095	-1.55354
	-7.09291	0.518287		-4.84971	-1.61807		2.6523	-2.30457
	-5.28785	-0.165508		-3.83811	-1.28301		2.3752	-4.0944
	-5.10389	1.48686		-5.54605	-0.0930934		3.17167	-2.18478
	-6.08395	-0.166225		-5.47558	-0.726291		4.44952	-2.06183
	-7.20244	1.52629		-4.91428	-1.03561		1.13242	-2.2442
	-5.67314	3.43391		-5.23974	-1.30947		3.31371	-2.15215
	-7.34343	2.32201		-5.85488	-0.749863		3.4219	-2.14829
	-9.37254	-0.477096		-6.03019	-0.273116		3.41161	-1.30192
	-7.76387	2.92662		-4.73586	-0.830548		3.25303	-1.59868
	-6.73251	-2.06392		-5.84039	-0.592941		2.80307	-1.62757
	3.32138	-1.93318		-4.79343	-1.61465		3.92581	-2.46854
	-8.08947	1.281		-6.00462	-0.308739		4.1389	-1.9827
	-9.35058	1.62578		-6.06171	-0.449321		3.13032	-1.98637
	-7.64946	1.2006		-5.65676	-1.27429		1.02304	-2.664
	-6.44481	1.19117		-5.04591	-1.43063		2.69488	-2.49297
	-8.86616	0.0486692		-5.69171	-0.460265		3.59371	-1.75485
	-9.33502	0.562951		-4.4656	-1.88384		4.48824	-1.92899
	-7.31444	0.804452		-4.77776	-1.12599		1.91564	-2.51615
	-7.45405	-1.40859		-5.98985	-0.129448		4.44941	-1.77209
	-4.6767	1.36832		-5.25478	-0.169906		4.35027	-1.64792
	-8.57259	0.64467		-5.0002	-1.26903		3.64142	-2.28692
	-9.40962	0.556025		-5.93416	0.137152		2.02138	-2.12521
	-7.78878	-0.860978		-6.08331	-0.320898		3.99826	-1.80041
	-7.03965	0.49356		-5.8963	-0.660752		3.98597	-2.13417
	-6.71487	2.1693		-4.82853	-0.0644798		4.1301	-1.75375
	2.86805	0.0428809		-6.15789	-0.566531		3.2992	-2.47499
	-6.18747	-0.756136		-5.28791	-0.371492		2.55423	-1.66393
	-5.78624	-0.382584		-4.81755	-0.723525		3.10792	-1.27007
	-7.45013	1.89851		-5.7127	-0.63198		4.42389	-1.92925
	-6.52116	-0.770942		-6.02427	-0.297093		4.37368	-2.21542
	-5.73232	1.79483		-5.76317	-0.650239		3.96057	-0.743082
	-5.8747	3.17562		-5.94951	-0.323685		3.80358	-2.37645
	-7.29291	-1.61202		-5.93706	-0.376553		4.18339	-2.07927
	-6.16877	0.594244		-5.77576	-0.544755		3.12079	-1.96152
	-5.32385	2.92719		-5.24774	-0.604732		4.26928	-1.95325
	-8.9788	0.954143		-5.75837	-0.253127		3.53594	-1.88909
	-6.63748	0.528919		-5.88378	-0.988697		3.97029	-2.03417
	-6.94826	0.855339		-5.4299	-0.274824		4.02799	-2.28478
	2.13773	0.641752		-5.34287	-0.422767		-3.4604	-4.16282
	-8.69174	2.33374		-4.37962	-1.39509		3.64742	-2.36616
	-6.90171	-1.26507		-4.71005	-0.808327		2.79847	-2.37438
	-4.50373	3.01457		-5.51162	-0.618677		3.59127	-2.41885
	-8.99017	2.12263		-4.17665	-1.44965		4.178	-1.6587
	-6.41941	0.29711		-5.17055	-0.721565		3.17681	-2.65445
	-8.04573	1.63698		-5.72267	-0.315838		3.63171	-2.54525
	-6.09609	0.206821		-5.39801	-1.33474		3.74749	-1.5239
	-9.35184	1.0864		-5.56674	-0.500836		4.5476	-1.85321
	-4.95048	-0.614528		-5.99656	-0.771967		3.77714	-1.4967
	-5.62176	2.79777		-4.07127	-0.802432		4.41535	-1.92765
	-8.36952	2.56772		-5.51274	-0.269406		3.36337	-1.86759
	2.6086	3.14081		-4.97461	-1.29398		2.82529	-2.16545
	-9.10869	0.362162		-5.01563	-0.901352		4.03352	-1.62977
	-6.27548	-0.0181985		-5.58853	0.166218		3.90343	-0.232924
	1.24316	-1.86629		-5.61187	0.100302		3.67154	-2.12328
	2.97584	2.12381		-6.02124	-0.966149		1.67691	-0.298916
	-4.44725	0.743164		-5.87847	-0.478061		2.54933	-2.39457
	-5.46284	2.10389		-4.83351	-0.728875		3.97701	-2.11188
	-7.73602	-1.46887		-5.58552	-0.381766		-0.542669	-2.73431
	-9.2721	0.217272		-4.22363	-1.68354		3.75831	-2.19528
	-9.26161	0.467897		-5.25244	-0.422271		4.03386	-0.802811
	-6.35971	0.761486		-4.80215	-1.48913		4.3659	-1.82647
	-5.96447	3.30666		-4.81291	-0.883864		3.99863	-1.58781
	-6.17417	1.46738		-4.8205	-1.67502		3.17041	-1.85417
	-8.45122	0.665458		-5.2769	-0.972475		1.85882	-2.58488
	-0.218834	1.51345		-4.85611	-1.0436		4.21461	-2.20227
	-9.48474	0.563571		-5.55966	-0.177585		3.92859	-2.18069
	-9.58937	0.195858		-5.04387	-0.291976		4.22848	-2.09432
	-4.02004	1.79551		-5.52915	0.649241		4.44999	-1.89507
	-8.76685	-0.855891		-4.30276	-2.13952		3.56989	-2.32728
	-6.66173	2.99121		-4.95725	-1.02123		3.59399	-2.26113
	-7.00639	-0.278576		-5.93882	-0.896377		2.0603	-2.89805
	-7.94929	-0.0441002		-6.1137	-0.374061		3.07835	-2.1496
	-9.02895	2.30865		-4.62035	-1.29628		3.0697	-2.15527
	-9.17123	1.92223		-3.4649	-1.48027		2.63883	-2.56844
	-5.85856	-0.234897		-5.14778	-0.146423		3.5908	-1.54829
	-7.09406	2.17319		-5.83976	-0.744392		2.3227	-2.29452
	-5.05491	0.13802		-5.72736	-0.832812		2.20601	-2.63332
	-7.85937	-0.0882886		-5.21311	-0.401692		2.69917	-2.47644
	-0.661402	1.37047		-4.57461	-0.816214		3.69984	-2.0123
	-8.95237	-0.0133433		-4.86322	-0.569431		2.53783	-2.2075
	-8.75009	-0.339211		-5.08731	0.787283		4.41003	-2.34851
	-0.209473	1.58767		-4.88034	-0.959907		3.98556	-1.56219
	-8.30032	0.779992		-4.46365	-1.26221		4.37008	-2.13745
	-7.06121	1.54706		-4.58615	-0.901836		3.79468	-1.88298
	-6.05223	1.75068		-5.0203	-1.23436		4.20041	-1.91753
	-6.70872	0.292803		-5.03536	-1.4746		3.37432	-2.32186
	-5.10414	1.05195		-5.66093	-0.740436		3.84002	-2.43984
	-4.17943	-0.599246		-5.4583	-1.46134		3.72434	-1.11103
	-4.64988	0.0439108		-4.94865	-1.16867		4.25473	-2.14685
	1.41084	1.89135		-6.00234	-1.09299		3.45564	-2.21329
	-6.94801	-0.417749		-5.95004	-0.426814		3.31028	-1.31378
	-4.07174	-0.686487		-4.53295	1.0249		3.16851	-1.26814
	-5.87561	1.51623		-5.34395	-0.461942		2.07882	-2.14549
	4.19168	1.47687		-4.21302	-2.12131		3.83522	-1.93725
	-0.600239	1.70888		-6.2126	-0.817206		4.30597	-1.89144
	0.545393	1.48818		-4.57013	-1.2651		3.33383	-2.42907
	-6.95881	-0.509189		-5.6412	-0.35182		0.940564	-2.01612
	-9.04127	-0.470062		-5.06981	-0.57608		2.13643	-2.97739
	-9.29026	0.562436		-5.77067	-0.486899		4.01316	-2.07929
	-6.34798	1.05846		-4.9612	-1.57738		2.86238	-2.34346
	-9.3223	1.76784		-5.64914	-0.323965		3.4401	-1.01485
	-2.37131	-0.466093		-5.97583	-0.507981		2.90488	-2.38051
	-9.36769	0.241195		-4.90548	-1.64019		3.78723	-1.52435
	-6.7082	-0.0346058		-4.83074	-1.25321		2.60659	-0.770068
	-7.53039	-2.1729		-4.97312	-1.38538		3.88404	-1.74567
	-8.48722	2.84127		-4.33299	-1.61614		1.24483	-0.771656
	-8.99386	2.3165		-3.91364	-1.01837		3.82725	-1.46604
	-6.66943	2.80822		-4.36877	-0.978188		3.7034	-1.84681
	-7.69514	-1.2221		-4.73905	-1.58539		2.59528	-2.63691
	-8.88397	-0.382093		-4.59141	-0.700104		3.75296	-0.651252
	-8.24379	1.76213		-4.08382	-1.3223		2.09812	-0.676913
	-5.22162	0.314869		-4.68368	0.38962		2.06601	-2.67107
	-7.0179	-0.153034		-4.32543	-2.1059		3.93514	-1.88351
	-6.68509	-0.929783		-5.63371	-0.0322332		4.13297	-1.2679
	-0.863255	1.45146		-4.65116	-1.71332		4.14362	-2.01671
	-0.312878	1.66848		-3.74257	-1.24377		3.62915	-2.3834
	-4.9317	-0.574811		-5.66271	-1.2642		4.2945	-1.65379
	-6.45908	2.92086		-5.71562	-0.893718		4.06832	-1.73466
	-6.34257	2.60553		-5.30482	-1.42867		3.64972	-2.21929
	-5.81484	0.483		-4.70694	-1.1933		3.65167	-2.31089
	-6.72107	-2.18524		-5.35875	-0.479353		3.54359	-1.84733
	-8.05186	2.29952		-5.51687	-0.643082		4.18366	-1.59418
	-7.72914	1.85041		-6.01853	-0.880209		3.58609	-1.55153
	-8.91965	0.274226		-6.08363	-0.95848		2.01704	-2.69712
	-7.54321	2.45407		-5.43233	-0.451651		3.06715	-1.93647
	-7.27921	-0.6038		-5.58759	-0.55091		3.26288	-2.13272
	2.51939	-2.05658		-4.26394	-1.55367		3.66951	-1.46914
	-6.45661	0.852926		-5.01523	-0.892489		2.68605	-2.72329
	-6.73517	-0.116755		-5.15715	-0.790562		4.3071	-1.49151
	-7.75622	0.515902		-5.0672	-0.177156		4.22873	-2.34073
	-9.11985	0.595383		-5.39011	-1.47426		4.25968	-2.07926
	1.61355	-1.08735		-5.20266	-1.21131		3.10924	-2.72753
	-4.06673	1.03585		-3.91117	-1.64585		2.53095	-2.04648
	-8.96834	0.457906		-5.73677	-0.916948		1.43112	-2.60885
	-7.51692	-1.88418		-5.00285	-1.56854		3.54487	0.103808
	-7.11937	-1.56062		-5.76012	0.172596		4.3351	-1.97666
	-5.7283	1.10472		-5.80359	-0.365162		3.14334	-1.28356
	-6.17949	1.37179		-5.80922	-0.402564		4.33734	-1.86199
	-9.46164	1.76511		-5.42545	0.29601		3.82978	-1.58694
	-5.9465	1.1681		-5.83459	-0.818397		3.67018	-2.26323
	-4.57341	1.03306		-4.0924	-2.24477		3.62637	-1.72372
	-7.94352	1.68601		-4.39598	-1.86701		3.6877	-2.0475
	-6.6411	2.62919		-4.68451	-0.906062		4.06059	-2.27749
	-7.71465	0.427017		-4.20365	-1.49061		3.55082	-2.42232
	-6.21254	1.26619		-3.99497	-1.21064		4.11149	-2.06739
	-6.51983	-0.31842		-5.36707	-1.52313		2.53628	-2.73441
	-9.71318	0.371338		-4.8724	-0.739426		3.89525	-1.99629
	-8.75411	1.24996		-5.00829	-0.766512		2.92004	-2.37991
	-8.2831	0.999502		-5.40717	-0.773865		3.04603	-2.38603
	-0.466772	-0.869782		-5.48115	-1.19426		3.65355	-1.98401
	-8.59234	-1.01538		-5.32243	-0.802616		3.44724	-2.42292
	-5.99762	2.12958		-6.01011	-0.603457		2.24945	-2.82418
	-7.68714	1.40617		-5.92562	-0.879349		3.2573	-2.4869
	5.03619	2.44904		-5.62489	-0.596825		2.70009	-2.12371
	-6.09773	-0.149773		-4.91874	-1.65624		3.79232	-1.89966
	-8.17846	-0.333012		-5.16119	-0.63132		4.36488	-1.62977
	-0.302295	1.0754		-4.95128	-1.05549		3.28022	-2.47831
	-6.40079	-0.657351		-5.4033	-0.212275		2.60378	-2.59245
	-9.17513	-0.52065		-6.00061	-0.957074		2.96796	-2.26721
	-5.67815	1.50742		-5.50685	-0.51648		2.68583	-1.87491
	-5.69935	1.23128		-4.88267	-1.42617		1.90273	-2.56803
	-2.1404	-2.05314		-5.78468	-0.298284		4.42017	-2.17368
	-6.8254	1.48554		-5.17371	-1.67513		3.48542	-2.00169
	-7.32152	-0.019501		-4.59165	-1.59218		3.23199	-1.80493
	-7.35956	2.76235		-3.91248	-1.6789		3.95073	-1.31144
	-9.32829	-0.183632		-4.20511	-1.34575		3.54598	-2.45126
	2.39235	-1.49437		-4.67069	-0.79252		3.72518	-2.20468
	-8.41802	2.31275		-5.11265	-0.232688		2.34891	-2.87577
	-7.86474	-1.87147		-3.32867	-1.35533		1.6447	-3.06542
	-7.62004	2.21347		-5.09303	-1.12384		3.31288	-2.03584
	-7.38027	0.48798		-6.07486	-0.493294		2.01955	-2.52842
	-6.73671	1.50053		-4.26007	-1.48954		2.62329	-2.26669
	-1.61006	-1.46482		-5.58175	-0.321672		2.93223	-1.8343
	-9.09589	-0.348612		-4.40797	-1.1875		2.26666	-2.69548
	-1.25583	1.0046		-4.09999	-1.45387		3.89025	-1.41618
	-8.77737	-0.599142		-5.48492	0.0351254		2.69058	-2.50213
	-8.33539	-0.571506		-5.63368	-0.195766		4.07099	-1.80325
	-8.67386	-0.872334		-6.04293	-0.382053		3.56266	-1.99213
	-6.74448	0.478634		-5.37984	-0.875914		3.64212	-2.29278
	-5.14833	1.50685		-5.99483	-0.176969		4.01686	-2.20196
	-7.85312	1.4728		-4.82557	-1.52915		2.97041	-2.34582
	-8.1064	0.252252		-4.09447	-1.30666		3.18494	-1.39312
	-7.26531	1.0808		-6.13152	-0.522032		3.3042	-2.28981
	-7.56825	1.61997		-5.70075	-0.986327		2.31498	-0.402285
	-6.31094	2.17271		-5.27398	-0.251971		3.29689	-2.44037
	-5.30214	3.03864		-5.60408	-0.483652		3.7412	-1.57835
	-4.79929	0.045771		-5.32076	0.648206		3.07437	-2.2132
	1.50309	-0.702545		-5.35811	-0.967989		4.01433	-0.089906
	-1.11002	-0.789785		-4.99509	-0.277853		2.8258	-2.1927
	-8.00321	1.55562		-4.39487	-1.78984		3.50334	-2.45308
	-4.78894	2.37773		-5.78464	-0.209338		4.26688	-2.20415
	-9.77818	0.531383		-5.05559	-0.194332		3.14673	-2.6014
	-8.43924	0.954864		-4.80529	-1.30557		2.65976	-1.68436
	-8.59465	0.163502		-3.90365	-1.28123		3.87505	-1.45878
	-6.80495	2.85065		-5.05081	-0.78609		3.43073	-1.89491
	-5.97341	1.34538		-6.05607	-1.03317		4.23936	0.416359
	-6.4899	-0.69011		-5.47323	-1.2212		3.77762	-2.04343
	-9.20444	1.60109		-5.86775	-1.02349		3.58107	-2.36344
	-1.83661	1.25892		-5.16655	-1.25481		1.10006	-1.02997
	-9.13876	2.08527		-4.95216	-0.860881		2.55113	-2.92309
	-6.34429	-1.03223		-5.47724	-0.405925		4.30768	-2.04443
	-9.01219	-0.21761		-5.09274	-1.46531		3.71569	-1.53329
	-6.64963	1.11798		-3.86817	-1.08524		3.29686	-2.31947
	-5.55153	0.398659		-3.89688	-1.63981		3.11878	-2.00915
	-6.34784	1.03095		-5.0374	-1.62162		3.69311	-2.05008
	2.18827	-0.320415		-5.78261	-0.229603		2.90602	-2.12418
	-6.09405	0.268808		-4.12776	-0.990375		4.30856	-1.50421
	2.92949	-0.551465		-5.02512	-0.861232		4.24781	-2.12622
	-8.08563	2.5683		-6.08425	-0.626442		1.62978	-3.25323
	-6.74085	0.559862		-4.92115	-0.223934		3.37654	-2.43058
	-7.71332	1.37565		-5.56883	-0.36869		4.34283	-2.05469
	-6.91314	-1.40998		-6.04531	-0.689302		-6.06464	-2.76378
	1.0856	-1.43844		-4.25433	-1.63981		-7.62812	-5.53943
	-5.47328	-0.687725		-4.84563	-1.17303		-7.63725	-1.14864
	-6.81794	-1.4736		-5.8619	-0.565888		-7.3348	-4.24634
	-7.81609	0.239398		-5.42974	-0.536703		-9.45141	-4.75358
	1.80083	-0.982445		-5.90228	-0.368591		-3.6679	-2.55522
	4.21591	3.21559		-5.29452	-1.13155		-7.07989	-5.34834
	-8.59176	2.67201		-4.50546	-1.09988		-7.32418	-5.45279
	-4.52148	0.915898		-6.09421	-1.10735		-8.45998	-1.31718
	-5.77789	-0.071891		-5.59501	-1.24712		-7.06011	-2.10234
	-8.37665	0.608853		-4.7531	-0.366359		-6.71727	-3.57454
	3.32887	0.398216		-5.99861	-0.305442		-9.71682	-3.73693
	-8.70668	0.101816		-5.57335	-0.142389		-8.47025	-5.42594
	-6.37574	2.1952		-4.43915	-0.980952		-4.82571	-4.7466
	-8.90063	0.573455		-3.47475	-1.64672		-8.84613	-5.08646
	-7.67663	1.67942		-4.77491	-1.53004		-4.56949	-1.94392
	-8.61214	2.06343		-5.21923	-0.312718		-8.41934	-5.50368
	-5.3488	0.596406		-5.06662	-0.269119		-3.1482	-3.78238
	2.42106	-1.68775		-3.27687	-1.90378		-6.06434	-5.21001
	-9.35852	1.08195		-4.77517	-1.61155		-6.53224	-4.20474
	-8.87656	0.131389		-3.74861	-1.56341		-7.81845	-3.19324
	-6.67792	-1.47004		-5.32032	-0.965914		-8.26601	-4.58288
	-4.18548	-4.39838		-4.3666	-1.48949		-7.28177	-2.25412
	-7.2359	3.07362		-5.64334	-1.09617		-8.2974	-3.98882
	-4.13858	2.44269		-5.85796	-0.911751		-7.44113	-2.33441
	0.286577	1.49321		-4.77168	-1.49435		-8.28179	-3.16943
	2.9103	2.09022		-5.34211	-0.778343		-6.51993	-1.57181
	0.0663025	-0.702822		-4.755	-0.554887		-7.80252	-1.48179
	-7.62993	-1.57567		-5.44663	-0.840187		-9.75374	-3.84384
	-8.59056	-0.0113765		-4.86741	-1.54082		-7.9981	-3.76011
	-7.64955	1.20919		-5.65005	-0.559758		-5.53196	-4.65891
	-5.58395	-0.878528		-4.32936	-1.34263		-4.14677	-1.94053
	2.36142	-1.43895		-4.86209	-1.16355		-8.80237	-4.71186
	-9.37393	0.286468		-5.53618	-0.336773		-9.39493	-2.57506
	-8.30154	0.762808		-4.26682	-1.14067		-8.03348	-5.3925
	-6.3928	1.70266		-5.29261	-1.37882		-4.57594	-1.60852
	-2.93602	0.453753		-5.3682	-1.40619		-8.13084	-4.21605
	-8.07105	-0.763724		-4.78246	-1.03042		-9.06862	-4.6926
	0.122657	1.23039		-6.18692	-0.676673		-7.23725	-2.47612
	-6.57036	0.562541		-3.97027	-1.03454		-8.61822	-2.61002
	-8.47716	0.882993		-6.00634	-0.86858		-8.46168	-1.05986
	3.91765	-2.61658		-5.11815	-0.72342		-6.96823	-4.75076
	5.13149	1.81954		-5.84068	-0.769589		-7.47148	-1.33079
	-6.49864	0.884361		-5.248	-1.36485		-8.10567	-2.82656
	-8.98425	-0.520077		-2.98341	0.0387637		-6.5522	-4.87048
	-9.00104	1.95576		-4.62386	-0.0211022		-5.13351	-4.19146
	-7.65354	1.7366		-4.08138	-1.45927		-6.84671	-5.41337
	-9.51095	1.36821		-4.70896	-0.105812		-6.50362	-2.39045
	-5.1693	3.24621		2.88605	-3.60469		-8.25853	-1.84899
	-0.63511	-1.04121		-5.92003	-0.373935		-7.71977	-2.67876
	4.46905	1.11505		-5.46412	-0.922658		-7.44064	-2.77474
	-6.43385	1.31567		-4.82188	-1.72573		-5.55101	-3.14565
	-7.33509	2.61101		-4.35747	-1.65943		-5.183	-3.37556
	-5.88749	0.0767922		-5.58558	-0.49153		-9.1289	-3.0689
	-9.06371	0.436607		-5.05085	-1.2915		-6.26632	-5.54151
	-8.03332	1.60231		-5.97642	-0.639137		-7.81765	-3.85865
	-5.0573	2.74448		-5.41002	-0.278853		-6.58377	-3.22848
	2.22592	0.962067		-5.10536	-0.449203		-4.34215	-3.82064
	-7.47961	-0.865807		-4.44515	-1.17571		-8.8329	-4.58646
	4.67008	1.91281		-5.99991	-0.752631		-5.93859	-3.31836
	1.49556	-0.376116		-5.32696	-0.270062		-8.81278	-1.33207
	-5.6146	2.93383		-6.04031	-0.536827		-6.01512	-5.01715
	-7.03043	1.2836		-5.50107	-0.452155		-6.21591	-2.44984
	-8.09392	1.21538		-5.36893	-0.921946		-5.95141	-3.9248
	1.5771	-1.25182		-4.97244	-0.656539		-9.55863	-2.86368
	-9.42988	1.39828		-5.1323	-0.690361		-4.63167	-2.83067
	4.07317	-2.08636		-3.86363	-1.29372		-8.51371	-3.87359
	-4.35901	0.595394		-5.40825	-1.3452		-6.73869	-5.41124
	-6.06077	0.811798		-4.87361	-0.760585		-6.70192	-5.52845
	-7.5587	0.475372		-5.60705	-0.393448		-5.31955	-5.07459
	-5.24241	3.11972		-5.94618	-0.312797		-8.54435	-4.46975
	-3.95102	1.14637		-5.71706	-0.984505		-9.47694	-2.74227
	-5.48946	0.624436		-5.61143	-0.10964		-6.4513	-4.09963
	4.90387	1.40727		-5.76167	-0.059863		-8.6485	-1.77668
	4.91178	0.626959		-5.80961	-1.01524		-8.02481	-3.05992
	0.130269	-0.846239		-6.02143	-1.05156		-5.58421	-3.52873
	-0.530413	1.27904		-5.10536	-0.895538		-9.51245	-2.40545
	-7.35468	-0.754703		-5.18968	-0.551993		-5.13195	-4.25928
	-8.52534	2.41842		-5.2454	-0.890215		-8.35763	-2.71827
	-4.44249	2.20009		-4.31869	-1.64874		-8.33965	-3.42446
	-8.17929	-0.69973		-5.79994	-0.156171		-9.38307	-4.73424
	-0.786578	-0.992612		-5.05959	-0.660647		-4.50974	-4.77459
	-8.729	-0.797341		-5.2338	-1.50143		-8.89397	-4.1303
	-4.88214	0.966406		-5.39431	-1.10303		-9.45018	-3.6222
	1.02494	-1.29156		-3.62907	-1.74939		-5.88358	-3.93439
	-6.592	-0.0388689		-5.69124	-0.0613076		-7.00998	-1.87102
	-6.21862	1.57239		-5.63173	-0.701423		-9.29284	-4.77389
	-6.84833	-1.04809		-6.03905	-0.43012		-7.46233	-3.53656
	-5.27485	0.129438		-4.03513	-1.0809		-8.84941	-2.15636
	-5.31168	2.80608		-4.72873	-1.66014		-9.84763	-3.1039
	-6.99784	-0.0372563		-5.79267	-0.861581		-9.78846	-3.94286
	-8.46064	2.13896		-5.62426	0.166594		-7.31061	-4.30813
	-8.12193	-0.0599464		-5.31155	-0.487877		-4.37164	-3.91884
	-6.85025	-1.27588		-5.71881	-0.0100645		-8.79821	-5.37317
	-8.37636	2.77351		-4.9089	-0.712597		-7.83599	-3.75471
	-6.48184	0.450003		-4.4743	-1.18592		-6.29284	-3.01246
	-7.49333	0.900957		-5.54729	-0.121543		-7.03726	-0.62805
	-7.115	0.811377		-4.36656	-1.484		-7.66458	-2.97834
	-7.67193	1.72859		-4.32468	-1.25551		-6.66642	-2.87
	-8.28165	0.47236		-3.79776	0.52238		-6.12242	-3.58506
	-7.0859	0.355387		-4.40968	-1.22025		-9.07987	-4.49986
	-4.41597	-0.537872		-5.42124	-0.29774		-8.26967	-1.55144
	-5.33267	2.86556		-5.29932	-0.932266		-3.96934	-3.212
	-8.10539	0.023173		-4.79132	-1.43669		-5.82725	-5.23044
	-6.99495	-0.354775		-6.04726	-0.545174		-6.81824	-2.33065
	-6.79737	2.64898		-4.87567	-1.57668		-4.8929	-2.40644
	-7.95969	1.66051		-5.6721	-1.05424		-5.59324	-5.12831
	-8.72172	2.64258		-5.11089	-0.314619		-5.33066	-4.46641
	-5.9783	1.98567		-5.16555	-1.54327		-6.52852	-5.05076
	-6.48942	0.335651		-4.79946	-0.81661		-6.86756	-4.54133
	-0.973069	0.973566		-5.58316	-0.044657		-8.64494	-4.36988
	0.360911	1.17463		-4.86104	-1.45566		-9.44432	-3.82379
	-9.07837	-0.506014		-5.23751	-0.379203		-5.03367	-3.385
	-8.2933	0.584444		-4.95703	-1.6882		-7.85054	-4.4747
	-2.05301	1.46525		-6.15879	-0.446345		-6.47382	-2.37226
	-7.98558	0.00246475		-5.06974	-1.46844		-9.6133	-4.26786
	-6.0972	-1.72493		-6.09497	-0.777142		-8.31049	-4.80184
	-4.72347	1.50871		-4.90402	-1.53819		-8.71731	-1.82444
	-4.70691	0.716999		-5.58724	-0.826801		-8.00728	-2.31
	-7.88487	0.206814		-4.27964	-1.74455		-8.46874	-2.38099
	-6.04306	-0.36823		-5.17204	-0.640319		-8.33025	-5.40407
	-4.55067	2.80351		-5.47231	-0.00545354		-9.23092	-3.63271
	-4.81637	-1.02984		-5.78079	-0.834109		-7.12907	-2.76184
	-1.18257	-1.2225		-3.94151	-1.42295		-5.48562	-4.27403
	2.93911	-1.75025		-5.54548	-0.143385		-8.77892	-2.82943
	-6.02627	-0.62425		-5.41857	-0.693953		-8.60475	-4.18895
	4.07749	-2.64858		-6.11387	-0.87949		-3.08478	-3.5816
	2.10513	-1.05999		-4.48612	-0.907707		-4.71939	-1.4982
	-6.72944	-1.18589		-5.30524	-0.931663		-7.19768	-3.18479
	-3.9072	1.54026		-5.93056	-0.178181		-6.64524	-4.0326
	-5.66719	3.23529		-5.14238	-0.589392		-9.42689	-4.49655
	-7.32336	-0.340197		-5.66625	-1.18768		-7.68349	-1.54586
	-5.93836	-0.279967		-5.92714	-0.467789		-9.70621	-3.08703
	-7.31206	0.438486		-2.71481	-2.38932		-7.31445	-2.19237
	-7.06531	1.73604		-5.38516	-0.279508		-8.9145	-5.25987
	-5.52151	2.48693		-5.06377	-0.583762		-5.37226	-3.60877
	-3.53495	-0.696544		-5.74912	0.0557095		-7.76577	-2.93793
	-9.39929	1.36165		-4.64385	-1.1354		-8.23104	-3.31828
	-8.08748	2.31688		-4.3615	-1.42254		-7.1221	-4.35807
	-9.38548	0.728692		-6.00371	-0.270026		-7.47363	-3.25585
	-6.13857	1.34378		-5.43958	1.0288		-9.04311	-3.24024
	0.0293725	1.61187		-4.33451	-1.59935		-9.70707	-3.2915
	-8.18273	-0.742517		-4.93773	-0.953385		-8.43263	-1.23174
	2.34886	0.511289		-5.64488	-0.557996		-7.39456	-5.40466
	-5.83032	-0.0842221		-5.55565	-1.02502		-9.44969	-3.69597
	-0.434821	1.12981		-5.25335	-0.591829		-8.3478	-4.40731
	-5.58432	0.0420372		-5.89451	-1.03342		-6.78804	-2.92856
	-7.22102	0.0859761		-5.8295	-1.02449		-8.57851	-1.9526
	-8.08112	0.477489		-6.0872	-0.328412		-8.13881	-3.21154
	-2.65361	0.289668		-5.45341	-1.19897		-7.80295	-5.28719
	-6.99822	0.849111		-6.03725	-0.0892552		-7.40873	-4.72267
	-7.20017	2.8469		-4.00061	-1.71064		-8.10176	-5.48698
	-7.73294	-0.296486		-4.95051	-1.19058		-9.57073	-4.5311
	0.270022	1.66107		-4.4441	-1.54491		-8.9232	-1.78765
	-5.96981	2.48388		-5.66205	-0.141411		-7.29662	-2.25891
	-5.18249	1.18148		-5.90426	-0.29895		-5.94833	-3.23848
	-8.37035	-0.234619		-5.7025	-0.158333		-6.48992	-1.40817
	-5.43612	2.54993		-5.33206	-1.35942		-6.86072	-2.41485
	-9.53866	1.35792		-5.62693	-0.635331		-7.1767	-1.27155
	-9.53073	1.06358		-5.24404	-0.193199		-4.57919	-3.65103
	-9.54486	0.0249541		-5.77942	-1.28693		-5.49886	-5.08982
	-5.20252	3.08461		-5.40803	-1.30787		-4.60974	-3.56045
	-6.30074	-0.411701		-3.87893	-1.47416		-8.59282	-3.37177
	-7.07448	1.05998		-6.00385	-0.480785		-7.96971	-1.13594
	-5.48495	3.08619		-5.39592	-1.03835		-6.37641	-4.83297
	3.84217	-2.35271		-5.99182	-0.354532		-9.22407	-3.92775
	0.0170826	1.77638		-5.83469	-0.970064		-4.64722	-4.05191
	-8.74911	2.18016		-5.97838	-1.13346		-7.60775	-4.58665
	-5.83869	0.89074		-5.75177	-0.94281		-7.75635	-3.47243
	-7.82059	-1.69363		-5.04815	-0.747081		-7.76166	-4.09516
	-8.80487	1.69555		-5.59203	-0.074712		-9.74326	-3.71345
	-6.3049	-3.02591		-5.8289	-0.162548		-8.41982	-5.21891
	-8.37377	0.300954		-4.84951	-1.17532		-8.11852	-5.11968
	-7.66754	-0.318102		-5.61304	-0.975135		-8.14079	-2.62661
	-7.26598	1.53082		-5.0542	-1.48414		-7.545	-2.97805
	-8.35815	1.41007		-5.15806	-1.55475		-8.37431	-3.88745
	-8.78474	0.720653		-5.84191	-0.442367		-6.30065	-1.45006
	-8.82228	2.43666		-6.19701	-0.473872		-8.33106	-1.48539
	-8.21421	0.881245		-5.58191	-1.04444		-5.748	-3.33251
	-1.37119	0.304105		-4.95541	-1.48997		-5.94469	-4.30053
	1.31447	-0.209478		-5.55306	-0.269038		-8.69774	-5.08449
	-7.76594	-1.1988		-4.19913	-1.29426		-6.96898	-2.36492
	-6.08787	-0.0607849		-5.28508	-1.17029		-9.18493	-3.30349
	-5.51542	1.61396		-4.27477	-0.772345		-7.77914	-5.48104
	-7.7643	2.89688		-5.38519	-0.809317		-6.47962	-1.90961
	-8.89978	0.0213753		-5.39312	-0.856629		-8.62936	-2.64096
	-7.32329	-0.979332		-4.43903	-0.993399		-7.33629	-0.96565
	-0.532266	-1.01956		-4.77823	-1.55467		-8.27048	-1.06599
	-7.66643	2.31077		-6.03522	-0.396557		-6.23777	-1.59975
	-9.08405	0.739113		-6.18272	-0.559355		-7.54976	-5.61106
	-6.68759	0.723531		-5.4852	-0.724467		-8.63597	-1.63363
	-0.383396	1.6373		-4.96629	-1.42959		-6.42496	-4.21163
	-0.0248067	1.65063		-6.03276	-0.846031		-8.05785	-0.750714
	-5.8294	1.94765		-5.92702	-0.559632		-9.2642	-2.75452
	-7.61218	2.98629		-5.20031	-0.329681		-8.51595	-1.98736
	-4.31792	2.33204		-5.05762	-1.11345		-6.25317	-2.02673
	-6.40161	2.87578		-5.43886	-0.808813		-6.38135	-2.28583
	-0.585723	1.47598		-5.47916	-1.58677		-9.44421	-3.60834
	-9.07354	2.36293		-5.35364	-0.539723		-6.8819	-2.04535
	-6.99976	1.92971		-5.3587	-0.0506011		-7.30927	-4.87051
	-7.41694	0.8332		-4.72955	-1.05186		-6.95839	-4.99126
	-6.19814	3.17132		-5.50655	-0.703843		-8.68493	-1.53828
	-8.8101	1.02971		-5.77214	-0.914766		-7.24792	-2.13527
	-8.32448	2.05452		-5.84926	-1.17218		-9.77403	-3.30812
	-7.36213	0.54078		-5.59344	-1.52046		-8.08707	-3.46866
	-4.74868	3.09013		-4.55109	-0.721573		-8.16564	-4.58859
	-9.29124	2.2516		-5.64982	-0.481857		-3.16546	-3.67393
	-7.70607	1.44742		-4.65695	-1.54278		-8.62296	-4.53175
	-4.7377	3.00779		-5.98537	-0.619505		-8.06963	-2.51758
	-9.51191	1.3707		-3.47778	-1.43795		-5.95754	-2.35215
	-5.73647	2.45295		-5.62318	-0.0123612		-6.15337	-2.18653
	-5.50831	0.409778		-5.75656	-1.14311		-9.11845	-3.30261
	-8.43451	-0.555977		-6.02586	-0.205895		-6.63683	-4.42308
	-6.65956	3.17654		-5.50377	-0.749799		-9.2867	-2.52794
	-8.22846	-1.43		-5.35685	-0.636309		-8.01653	-5.278
	-5.2895	1.1664		-4.55656	-0.453408		-6.94642	-1.14417
	-7.68921	2.65		-5.59755	-0.978332		-6.57962	-5.389
	-8.45591	0.166674		-4.69055	-1.4827		-7.71914	-2.44575
	-7.66286	-1.36338		-4.91473	-1.49955		-7.37976	-5.07321
	-7.61352	0.515637		-4.63971	-0.869544		-6.59754	-2.61945
	-9.16612	0.223806		-5.39351	-1.38837		-6.57681	-5.10119
	-6.29577	0.132567		-5.39937	1.45761		-5.52302	-4.99069
	-7.74424	2.79032		-5.67456	-0.591725		-8.0029	-5.12476
	-9.38481	-0.561911		-4.97468	-1.18176		-7.86991	-1.4822
	-9.46105	0.644569		-4.99745	-0.516143		-9.43949	-2.70126
	-5.74188	0.409092		-4.85577	-0.59308		-7.74961	-4.57879
	-8.83562	-0.628392		-4.36329	-0.725948		-5.91822	-1.74603
	-6.03461	0.561048		-5.82901	-0.795572		-8.4413	-1.56105
	-7.70816	2.7392		-5.2752	-0.331162		-4.69752	-4.20414
	2.97575	-1.23977		-4.94601	-0.966205		-9.09588	-1.85252
	-8.28311	0.664518		-5.1976	-1.61179		-7.82883	-4.17839
	-7.12848	-1.35051		-5.61154	-0.182717		-4.41185	-4.32698
	-7.31025	-1.67647		-5.10523	-0.598246		-8.60433	-1.96852
	-9.57637	1.72286		-3.69136	-1.58168		-8.11423	-5.55064
	-9.48421	0.63799		-5.73808	-1.00563		-8.82929	-1.59054
	-6.74788	1.27419		-3.90861	-1.96435		-7.38299	-4.40318
	-8.16684	-0.326307		-4.67135	-1.17196		-4.75278	-4.45104
	-5.82044	3.37209		-5.96252	-1.05063		-7.82635	-5.64417
	-8.83619	2.49202		-5.77869	-1.0772		-6.21508	-5.24672
	-0.58716	-0.647806		-5.07968	-0.577265		-4.83951	-3.38171
	-7.55815	-1.27991		-4.76828	-0.830011		-5.67672	-2.4396
	-9.36022	0.00315454		-4.25528	-2.20875		-8.1766	-2.88619
	-5.89844	2.90148		-5.97319	-0.120685		-8.06851	-5.51262
	-6.17955	0.194027		-6.00164	-0.37965		-7.06465	-1.32586
	-8.35659	1.30646		-5.27407	-0.267625		1.02968	-0.809785
	-9.37858	0.709226		-3.67729	-1.24364		-9.48762	-4.50687
	-9.30672	-0.323137		-3.96038	-0.903547		-6.57483	-3.60126
	4.14627	-0.866186		-5.62321	-0.0766622		-6.17191	-4.6032
	-6.56721	1.16529		-4.99979	-1.41191		-5.66485	-4.77406
	-6.40167	0.932798		-4.87533	-1.10811		-8.9951	-4.71556
	-6.90732	-0.698848		-5.07937	-1.03875		-4.1857	-3.03689
	-7.03917	0.65887		-5.32457	-1.39604		-9.52453	-3.42585
	-5.56158	-0.582537		-5.67361	-0.15		-8.89096	-4.49963
	-8.13239	-0.687669		-5.18265	-1.36185		-9.27083	-4.59871
	-5.02513	3.34874		-5.91428	-0.658494		-5.22491	-3.08342
	-7.63558	-0.535599		-6.07693	-0.284826		-8.14554	-2.79165
	-8.15061	2.52065		-5.45595	-0.191007		-8.82431	-1.47472
	-7.8088	0.19102		-6.02542	-0.291901		-8.87994	-3.49416
	-8.78933	-0.683378		-5.41855	-1.0934		-8.8294	-2.5045
	2.2277	-2.07412		-5.93204	-1.02628		-6.00807	-3.03831
	-7.19955	0.866551		-5.46565	-0.554694		-9.66976	-3.37596
	4.22855	2.44015		-4.95011	-1.30224		-7.20047	-5.76701
	-4.26592	2.66616		-4.65325	-1.70091		-6.54851	-5.52659
	-6.09047	0.262284		-5.6555	-1.25751		-8.47833	-4.96485
	-8.82445	-0.89742		-4.72099	-1.31466		-8.68366	-4.20032
	-7.54051	2.01757		-5.39833	0.664189		-5.89688	-4.56019
	-4.36307	0.332799		-5.333	-1.47664		-6.38001	-2.98195
	-7.33184	1.57214		-3.18793	-1.63053		-9.62606	-3.91704
	-5.45857	0.760508		-3.89204	-0.952119		-9.5821	-2.39926
	-8.01145	1.12755		-5.86184	-0.12936		-7.11032	-3.99391
	-6.54553	-1.29442		-6.02514	-0.263356		-7.31534	-4.1022
	-8.83713	0.944813		-5.33368	-1.12037		-6.30612	-1.8691
	-7.52918	-1.37644		-5.19115	-1.36981		-8.35661	-5.39676
	-9.44	0.79252		-4.2888	-1.14409		-6.85642	-2.13893
	-7.51862	1.85003		-5.725	-0.409036		-8.65518	-4.3032
	-4.63353	0.247827		-5.7797	-0.169486		-6.93591	-4.02379
	-6.78748	-0.335836		-5.279	-1.48159		-7.20942	-1.83257
	-7.39302	-0.682425		-6.10003	-0.222741		-6.41113	-2.3864
	-8.85947	1.11889		-4.85939	-1.02644		-7.77005	-1.38309
	-8.18115	1.34541		-4.46309	-1.5987		-6.31505	-5.43174
	-7.43731	-1.54216		-5.90153	-0.236923		-3.40988	-2.97606
	-5.10605	0.0930959		-5.53496	-1.1411		-5.90377	-3.9957
	-8.73468	0.349932		-5.99282	-0.278462		-9.07	-2.104
	-7.66794	-1.21524		-5.48102	-0.753507		-9.53169	-4.17909
	-8.03784	-0.273748		-5.04536	-0.616581		-9.56136	-4.48148
	-9.45642	1.09558		-4.97228	-0.899849		-6.50287	-2.04646
	0.231127	1.39501		-5.44625	-0.447753		-5.14014	-2.02887
	-6.33235	1.55139		-5.67089	0.00905363		-8.89766	-4.98312
	-8.26887	0.0713956		-4.31942	-1.33444		-5.58592	-4.59494
	-6.58172	-0.396415		-5.7858	-0.8571		-7.94832	-5.28953
	-7.29885	2.22535		-5.01321	-0.647963		-6.56533	-2.28069
	-8.17668	-1.19306		-5.60994	-0.785671		-4.3234	-4.39922
	-0.885179	-0.717077		-4.92966	-1.52286		-7.95621	-4.80806
	-6.38539	0.573904		-5.66784	-1.02272		-5.5085	-2.61982
	0.0384957	-0.69703		-4.24086	-1.36033		-8.526	-5.47507
	-6.70919	0.483892		-5.13962	-0.692268		-5.64759	-5.19749
	-8.97706	2.01507		-5.89997	-0.947637		-8.253	-5.33619
	0.275912	1.48632		-4.94528	-1.1584		-9.35183	-3.08335
	2.59706	0.0757402		-4.47251	-1.23499		-8.16294	-1.4925
	-0.687525	1.6619		-4.56696	-0.714801		-8.45873	-2.49743
	-7.26465	1.60482		-5.58938	-0.824753		-8.70424	-4.75947
	-7.90177	-0.981001		-5.85108	-0.348814		-9.13208	-4.6122
	-4.50519	2.40904		-5.30688	-0.779769		-9.62427	-3.14731
	2.41663	1.7195		-5.37762	-1.48471		-8.87481	-5.25112
	-5.1903	-0.327119		-5.09777	-0.565216		-8.33739	-5.54531
	-7.39641	1.99299		-6.13654	-0.940857		-8.98485	-5.0602
	-4.23134	2.75831		-5.19458	0.843166		-4.87694	-3.76066
	-8.25241	0.086219		-4.98721	-1.04762		-5.0903	-3.26506
	-9.45332	0.142268		-5.75266	-0.52738		-5.77417	-2.22129
	-8.28488	-0.697913		-5.92603	-0.396789		-6.57256	-2.96745
	-6.62716	1.28745		-5.57331	-0.199413		-6.11771	-2.5946
	-6.91486	-0.219208		-4.26254	-1.85516		-8.7255	-3.78724
	-7.67037	2.70033		-5.53897	-0.698764		-6.69359	-5.51907
	-9.16721	1.14881		-5.67672	-0.973856		-4.074	-4.21972
	-4.38326	1.09199		-4.068	-1.50339		-4.29216	-4.29924
	-8.70819	1.7175		-5.26336	-1.14261		-5.00666	-3.18837
	2.40672	2.34879		-3.36834	-1.81652		-4.40112	-4.48924
	4.2891	-2.594		-5.44807	-1.43383		-6.73981	-1.52082
	-8.17473	-0.181154		-5.36643	-1.37601		-8.80681	-2.28401
	5.10836	1.71902		-4.33409	-1.21951		-5.2241	-3.03634
	-9.19094	1.21791		-3.75916	-1.20959		-9.64314	-2.28647
	-9.01058	-0.110718		-4.34807	-1.807		-6.91458	-2.72868
	-8.85032	1.94485		-5.58605	-1.35492		-8.27035	-3.18615
	-8.72731	1.95021		-5.70025	-1.00138		-6.99388	-4.3608
	-7.2824	1.22112		-5.51488	-0.111115		-8.68832	-5.30657
	-5.42719	3.05522		-4.21395	-1.74367		-5.5603	-4.30988
	-6.15775	-0.0546622		-5.81262	-0.0686628		-9.06148	-2.92125
	-9.2295	2.07037		-5.74041	-0.275904		-8.50527	-3.27173
	-8.09851	-0.635535		-5.44633	-0.33723		-4.66072	-3.54658
	-8.38596	0.293916		-5.773	-0.709219		-8.85668	-2.68416
	-8.90808	-0.0374		-5.55448	-0.53586		-8.56479	-1.70905
	-7.92153	-0.322964		-5.5569	-0.0872523		-9.50428	-4.40093
	-7.52052	3.06218		-4.49843	-1.01601		-1.4812	-0.707081
	-7.93157	0.787999		-5.10342	-0.662681		-7.82822	-2.97696
	-7.65876	1.78647		-2.35154	-0.0519808		-9.30081	-3.73602
	-8.22372	-1.33643		-5.69902	-1.16041		-9.40372	-4.47878
	-8.70163	2.49942		-4.71289	-0.769544		-7.1854	-5.5275
	1.62792	-1.62679		-5.61672	-1.252		-5.40486	-4.96608
	-1.27294	-2.21397		-5.30132	-0.842595		-8.99186	-3.17572
	-8.65937	-0.898931		-4.90745	-0.318139		-5.39892	-2.59396
	-6.87032	-1.35949		-5.18659	-1.09548		-4.42379	-3.94398
	-6.29731	-1.15131		-5.80033	-1.20618		-5.31871	-3.34625
	-9.61442	0.572209		-6.14874	-0.683541		-4.29342	-4.02136
	-5.7766	1.23436		-4.98592	-0.383737		-7.01386	-1.98058
	-4.82661	3.01017		-5.08076	-1.44521		-8.02584	-3.66482
	-7.6047	0.310164		-5.14668	-1.1822		-5.95751	-4.96997
	-5.21025	1.43266		-6.01745	-0.709339		-6.86593	-5.46277
	-0.775005	1.33364		-5.58523	-1.3242		-5.8115	-1.94745
	-8.72368	-0.432718		-4.16296	-1.04376		-8.15425	-1.98832
	-8.06595	-0.993461		-5.27975	-0.873294		-9.13622	-2.13207
	-8.95117	-0.857304		-3.85819	-1.42652		-8.00848	-3.83752
	-5.33825	1.28265		-5.66447	-0.861759		-6.36602	-2.40109
	-7.51607	1.96249		-4.11164	-1.3918		-9.05369	-3.98641
	-6.82875	1.94537		-4.87951	-1.12046		-7.33401	-1.67747
	-5.82115	1.61563		-5.18834	-0.409685		-6.49622	-4.17811
	-7.37385	1.20678		-5.69223	-0.966427		-9.37878	-3.63083
	-9.2126	1.42886		-5.04579	-0.739033		-3.14948	-3.51478
	-4.60555	0.229743		-5.93818	-0.53176		-8.37212	-4.2487
	-5.14123	1.41556		-4.28545	-1.68813		-6.79349	-5.37858
	-4.20113	0.731334		-5.053	-1.7237		-8.05384	-0.731727
	-6.55584	0.0605671		-5.86522	-0.300597		-7.14389	-4.31973
	-8.84746	2.33121		-5.70889	-0.72884		-7.7541	-1.8711
	-4.53106	3.03785		-5.60459	-0.0496347		-3.65014	-2.86955
	-6.98074	3.40021		-4.83182	-1.15789		-9.40205	-2.47543
	-6.24489	0.834335		-5.59312	-0.620822		-8.5081	-2.0632
	-5.82617	-0.667392		-4.01817	-1.6597		-5.29229	-3.02363
	-6.08244	3.18196		-5.07492	-0.667515		-9.26121	-2.67646
	0.758903	-0.0360252		-5.13963	-1.15681		-6.63544	-3.08398
	-7.62724	-0.808558		-4.14311	-1.02933		-5.36929	-4.4382
	4.1334	-2.74972		-4.05311	-0.946014		-5.13728	-4.90018
	-7.56259	-1.57401		-3.03272	-1.72446		-7.71353	-4.54593
	-9.5177	1.60741		-5.68605	-0.568399		-8.93591	-1.82884
	-4.28292	1.04453		-4.96203	-1.15095		-3.69144	-3.49039
	-8.36778	1.48856		-5.20765	-1.12573		-6.15084	-3.1528
	-8.31936	1.69603		-5.09271	-1.57468		-6.69549	-5.53413
	-8.69037	-0.720476		-4.34008	-1.31538		-9.50166	-4.51365
	-6.74748	2.85359		-4.07957	-1.03236		-3.51247	-3.64635
	-8.27441	-0.24613		-4.14974	-1.24182		-3.37659	-3.96
	-8.77884	0.760565		-6.06164	-0.854127		-7.58221	-3.86757
	-8.1997	1.68623		-4.74777	-1.4825		-7.62371	-4.69914
	-6.34002	1.70041		-4.99297	-1.34081		-4.71646	-2.86083
	-5.20223	3.20131		-5.91414	-1.14781		-5.63209	-2.90834
	-5.93869	0.815854		-5.32444	-0.819312		-8.76098	-4.64947
	-7.32156	0.405616		-5.88433	-0.470422		-8.45632	-5.38666
	1.56271	-1.68486		-5.74995	-0.701583		-3.90567	-3.98066
	-5.01617	2.62268		-4.62351	-1.63561		-4.09987	-3.73819
	5.08703	1.83279		-4.90957	-1.46277		-6.26934	-2.34258
	-7.09699	1.30874		-1.39267	0.255289		-3.56554	-3.45649
	-6.50927	0.808406		-5.02494	-1.34938		-5.32316	-4.96194
	-7.54142	0.684416		-6.00182	-0.417084		-5.74897	-4.54984
	-6.45811	1.10773		-5.74299	-1.06243		-5.1194	-3.49992
	-6.19309	0.428314		-4.32363	-0.917934		-5.85505	-4.70918
	-7.52812	1.76618		-5.13437	-1.47982		-7.47793	-4.03803
	-4.90601	0.25138		-4.2773	-0.784108		-7.83089	-3.54804
	4.88939	0.851502		-5.37958	-1.41325		-9.08974	-3.07042
	-6.51735	0.753756		-4.66099	-1.58348		-6.38928	-4.46148
	-8.29052	-1.15704		-4.57718	-1.16123		-7.87472	-2.14376
	-8.41598	0.023357		-5.36759	-0.891801		-5.87478	-5.12667
	-9.16578	-0.428719		-5.25665	-1.56311		-7.73505	-0.801244
	-7.8716	0.438501		-5.95647	-0.471268		-6.29901	-5.48253
	-6.52847	1.2778		-4.43814	-1.57524		-5.96134	-4.8166
	-6.44467	2.63915		-5.60798	-0.48068		-8.8679	-4.90911
	-9.61562	0.452025		-2.51229	-2.09485		-7.3307	-5.67595
	-5.02191	0.310093		-5.94051	-1.00485		-4.77902	-4.80297
	-7.0995	1.29845		-4.27374	-1.83947		-8.73574	-5.19291
	-0.403426	1.57512		-5.77633	-0.545608		-6.48335	-5.42522
	-7.70258	-0.89734		-4.99841	-1.52502		1.99868	-5.1768
	-8.02509	-1.12453		-5.66738	-0.947279		-8.38847	-3.93977
	-6.64235	-0.253216		-5.5185	-0.844081		-5.92375	-4.1014
	-9.13322	-0.20488		-5.18473	-0.549439		-7.31419	-2.67362
	1.1167	-1.30542		-4.33161	-1.41205		-3.92737	-3.13391
	-6.21172	0.599937		-4.65174	-1.23195		-6.84222	-5.51786
	-9.27261	-0.0451955		-6.01719	-0.75826		-6.65048	-3.84899
	-0.975859	1.56964		-5.16052	-0.137638		-4.42068	-3.49131
	-6.60452	3.24809		-4.28976	-0.977861		-5.86316	-2.68209
	3.80879	-2.35624		-4.21492	-1.16527		-6.07773	-3.42286
	-8.52878	1.28585		-3.67962	-2.02763		-7.62133	-4.50697
	-7.66304	2.96237		-5.45317	-1.45675		-5.34205	-4.48861
	4.50277	1.62349		-5.26735	-1.51239		-6.72628	-4.59149
	-8.07607	2.13593		-4.26585	-1.13162		-6.77829	-1.37295
	-5.50636	3.15636		-5.45526	-0.812025		-6.36833	-5.27492
	-6.94115	2.86468		-4.45177	-1.75478		-7.79533	-4.15971
	-5.55929	1.40206		-4.66367	-1.7289		-6.65453	-3.07243
	-8.37916	2.29329		-5.6446	-0.554484		-3.87902	-3.73128
	-7.18202	2.8814		-6.05474	-0.592304		-8.05885	-2.52674
	-4.8988	3.05642		-5.86263	-0.917973		-6.19111	-3.54271
	-7.9906	0.271656		-2.64821	-0.085917		-8.33753	-3.59609
	-5.18749	0.43129		-5.40889	-0.585668		-7.4215	-4.4925
	-6.18553	1.45285		-4.60595	-1.02596		-8.03691	-3.751
	4.29407	-2.61998		-6.01024	-0.225115		-8.38841	-3.23026
	-8.70367	0.654798		-5.69618	-0.821953		-5.07685	-3.71169
	-4.74066	3.0077		-2.90491	-1.45954		-5.33143	-4.01655
	-7.54516	1.36427		-4.49905	-0.578327		-6.35776	-1.7375
	-5.15159	-0.16885		-5.75133	-0.719463		-9.34931	-2.30835
	-8.75145	1.65584		-5.908	-0.39563		-4.3798	-2.87214
	-9.28284	-0.0237913		-4.94144	-0.89914		-4.05667	-2.31476
	-5.38814	2.4521		-4.45306	-1.8234		-9.20268	-3.15048
	-6.12172	2.01485		-4.41948	-1.49475		-4.67268	-3.32194
	-6.88919	-1.03254		-5.13935	-0.494784		-7.94112	-4.79837
	-6.79939	2.3961		-5.46511	-0.174677		-5.89808	-4.65526
	-7.01246	0.41569		-4.23313	-1.08671		-9.22346	-2.40256
	-7.33672	0.490454		-3.89639	-1.76143		-7.55152	-3.95845
	-1.33214	1.53172		-5.16227	-0.25852		-7.10445	-5.69331
	-7.07243	-1.39978		-4.60482	-0.55166		-7.51273	-2.21998
	-4.86235	2.97377		-4.15196	-1.51612		-8.44995	-3.50414
	-6.51925	-0.0134095		-5.89556	-0.602595		-8.00023	-2.89128
	-8.53462	0.849447		-5.17036	-1.50501		-8.94214	-3.982
	3.09688	-0.57746		-5.14863	-0.334366		-5.00572	-3.02461
	-0.67882	-0.947392		-4.9821	-0.567279		-8.8786	-2.04215
	-6.88654	2.40386		-5.0567	-0.851178		-7.87727	-1.53195
	-6.76425	0.379229		-4.71682	-1.34034		-8.73871	-3.83787
	-5.73763	0.472679		-6.01797	-0.623226		-3.81738	-3.75663
	-6.00729	2.36488		-5.32821	-1.22797		-6.24055	-5.61888
	-6.55997	2.7186		-5.03743	-0.567895		-8.13237	-1.98799
	-9.2033	0.470599		-5.32732	-1.55816		-5.77333	-4.72031
	-7.27151	-1.51401		-5.43402	-1.13437		-5.18952	-5.11857
	-8.2284	0.623579		-5.52342	-0.488823		-8.12658	-3.56389
	-8.09492	2.6466		-5.38999	-0.0251363		-4.35193	-4.3703
	1.33693	1.07427		-4.53411	-0.960413		-7.19893	-5.59589
	-7.13495	1.31548		-3.59239	-0.141845		-8.29973	-1.87765
	-6.79408	-0.490688		-4.30706	-1.05136		-8.27759	-2.46835
	-9.46056	1.47434		-5.69924	-0.241894		-7.05968	-1.70578
	2.67308	2.24371		-5.8702	-0.53601		-8.11089	-3.48287
	-6.3972	-2.18954		-5.09021	-0.988193		-8.2616	-2.85541
	-8.04429	1.82158		-5.10665	-0.962894		-5.51832	-5.03867
	-8.80605	-0.563417		-6.14022	-0.901829		-6.96622	-2.35436
	-7.93366	3.03314		-5.53187	-0.830313		-8.26345	-5.35293
	3.04156	-1.32047		-5.08357	1.09708		-6.09687	-0.991789
	-6.90157	2.91697		-4.59133	-1.48676		-8.58377	-1.47652
	-8.42553	2.79414		-5.14855	-0.222185		-6.27645	-2.0763
	-8.95668	-0.338867		-5.82413	0.0435084		-6.58027	-2.11196
	-9.10746	2.14959		-5.94158	-0.597096		-9.43212	-4.54535
	-8.1945	2.39224		-4.45098	-2.15407		-8.52485	-1.64183
	-6.27774	-1.06388		-4.6494	-0.867121		-7.00436	-1.52877
	-5.94923	1.20305		-4.48766	-1.39297		-6.96366	-4.22716
	-6.75025	0.328989		-5.76131	-0.908243		-5.6435	-5.29928
	-7.61319	2.92478		-5.70556	-1.0653		-4.59788	-4.1442
	-9.53498	-0.338522		-5.99938	-1.04176		-4.8308	-4.71759
	-6.5456	1.7155		-5.71519	-1.37763		-7.64657	-3.07704
	-8.02331	1.29068		-5.76979	-0.921167		-6.98116	-1.42681
	-5.83199	2.55738		-4.58974	-1.43458		-6.99787	-2.87757
	-8.73537	-0.370435		-5.08588	-0.393938		-4.02205	-3.33765
	-7.54316	0.473544		-4.66931	-1.67367		-7.36518	-5.08003
	-7.51166	3.10895		-5.54691	-1.21807		-5.13245	-5.07988
	-7.54656	-2.13182		-4.25863	-1.02749		-6.84504	-4.56305
	-5.59686	2.97342		-4.36508	-1.23017		-6.80798	-4.27379
	-6.80753	2.99096		-4.31447	-0.826729		-7.62138	-5.66261
	-9.44201	0.82577		-4.39155	-1.5948		-6.3634	-3.71996
	-8.47135	0.694612		-4.20674	-1.25036		-4.29285	-3.0267
	-4.56449	3.03886		-5.42009	-0.618719		-7.9245	-4.75275
	-7.79926	0.274712		-4.11474	-1.82483		-4.90531	-4.67837
	-6.97186	-0.932519		-4.77527	-1.56293		-8.28482	-3.63057
	-8.69282	-0.676082		-4.70341	-0.853135		-5.47224	-2.78865
	-9.16603	0.662915		-4.29169	-1.47948		-8.37733	-3.96494
	-4.7138	0.387675		-5.85862	-0.927867		-7.68726	-2.4437
	-8.21594	-0.771016		-6.107	-0.583466		-7.40677	-3.4547
	-8.07424	2.67456		-4.728	-0.808148		-6.10469	-4.45972
	-4.45027	2.09474		-4.65214	-0.857475		-6.25431	-1.56902
	-7.3126	0.637248		-5.13424	-0.633165		-5.65093	-4.30042
[truncated: 22,723 more rows]

## Sheet: Figure 5b
					Classification accuracy
[truncated: 2 more rows]

## Sheet: Figure 6
	ILLUSTRATION FIGURE (no number data)

[truncated: 33 more sheets: Figure 7a, Figure 7b, Figure 7c, Figure 8a, Figure 8b, Figure 9a, Figure 9b, Figure 9c, Figure S1, Figure S2, Figure S3, Figure S4, Figure S5, Figure S6, Figure S7a, Figure S7b, Figure S8a, Figure S8b, Figure S9, FigS10 …]
